# Supplementary material for: Dynamics of history-dependent perceptual judgment
Source: Nat Commun. 2021 Oct 15;12:6036. doi: 10.1038/s41467-021-26104-2 (PMC8521591; doi:10.1038/s41467-021-26104-2)
Supplement: Supplementary file 4 — Source Data [file 41467_2021_26104_MOESM4_ESM.zip]

Archive with 6 entries (5 files):
- Source Data/
- Source Data/Human_Dataset_Fig_5_S8_S9.csv
- Source Data/Main_Rat_Dataset_Fig_1_2_3_4_5_6_S1_S2_S3_S4_S5_S6_S7_S10_Table_T1_T2.csv
- Source Data/Shifting_Boundary_Experiment_Fig_2d.csv
- Source Data/Shifting_Distr_Experiment_Fig_2e.csv
- Source Data/Shifting_Range_Experiment_Fig_2b_2c.csv
