# Supplementary material for: Dynamics of history-dependent perceptual judgment
Source: Nat Commun. 2021 Oct 15;12:6036. doi: 10.1038/s41467-021-26104-2 (PMC8521591; doi:10.1038/s41467-021-26104-2)
Supplement: Supplementary file 4 — Source Data [file 41467_2021_26104_MOESM4_ESM.zip › Source Data/Human_Dataset_Fig_5_S8_S9.csv]

subj	trialID	cat	hitmiss	action	stimID	ts_trial
1	1	1	1	1	3	3640581154386
1	2	1	0	0	1	3640581159693
1	3	0	1	0	-2	3640581165161
1	4	1	1	1	3	3640581170199
1	5	0	1	0	-4	3640581175285
1	6	1	1	1	1	3640581180324
1	7	1	1	1	0	3640581185709
1	8	0	1	0	-3	3640581191221
1	9	0	0	1	-1	3640581196601
1	10	1	1	1	0	3640581202315
1	11	1	1	1	2	3640581207891
1	12	0	1	0	0	3640581213386
1	13	1	0	0	1	3640581219125
1	14	0	1	0	-1	3640581225045
1	15	1	1	1	2	3640581230336
1	16	0	1	0	-4	3640581235459
1	17	1	1	1	2	3640581240827
1	18	0	1	0	-3	3640581246028
1	19	0	0	1	0	3640581251087
1	20	0	0	1	0	3640581256432
1	21	1	1	1	3	3640581262770
1	22	0	1	0	-1	3640581268291
1	23	1	0	0	0	3640581273555
1	24	0	1	0	-4	3640581282816
1	25	1	1	1	2	3640581287847
1	26	0	1	0	-2	3640581293153
1	27	1	1	1	1	3640581298911
1	28	0	1	0	-4	3640581304131
1	29	1	0	0	0	3640581309630
1	30	0	0	1	0	3640581314953
1	31	1	1	1	4	3640581324840
1	32	0	1	0	-2	3640581330075
1	33	1	1	1	1	3640581335144
1	34	0	1	0	-4	3640581340435
1	35	1	1	1	4	3640581345785
1	36	1	1	1	2	3640581351080
1	37	1	1	1	3	3640581356045
1	38	0	1	0	-3	3640581361215
1	39	0	1	0	-3	3640581366511
1	40	1	1	1	0	3640581371493
1	41	0	0	1	-1	3640581377949
1	42	0	1	0	-2	3640581383082
1	43	1	1	1	2	3640581388142
1	44	1	1	1	2	3640581393527
1	45	1	1	1	1	3640581398682
1	46	0	1	0	-4	3640581403992
1	47	1	1	1	4	3640581409891
1	48	1	1	1	1	3640581415061
1	49	0	1	0	-2	3640581421459
1	50	1	1	1	1	3640581426761
1	51	0	0	1	0	3640581431990
1	52	0	1	0	-1	3640581437540
1	53	1	1	1	0	3640581443084
1	54	1	1	1	1	3640581448997
1	55	0	1	0	-3	3640581454203
1	56	0	0	1	-1	3640581459827
1	57	0	1	0	-1	3640581465202
1	58	1	1	1	4	3640581470868
1	59	1	1	1	2	3640581475817
1	60	0	0	1	-3	3640581481417
1	61	0	1	0	-2	3640581487264
1	62	1	1	1	3	3640581492781
1	63	1	1	1	3	3640581497884
1	64	0	1	0	-2	3640581503534
1	65	0	1	0	-3	3640581509216
1	66	0	0	1	-4	3640581515054
1	67	1	1	1	0	3640581520595
1	68	1	1	1	2	3640581525544
1	69	0	0	1	-1	3640581530564
1	70	0	1	0	-2	3640581535503
1	71	0	1	0	-1	3640581540966
1	72	1	1	1	3	3640581546626
1	73	0	0	1	-1	3640581551535
1	74	1	1	1	0	3640581557153
1	75	1	1	1	1	3640581562115
1	76	1	1	1	3	3640581567776
1	76	0	0	1	-4	3640581572769
1	77	1	1	1	0	3640581575995
1	78	1	1	1	3	3640581581240
1	79	0	0	1	-3	3640581586337
1	80	0	1	0	-4	3640581591768
1	81	0	0	1	-1	3640581599989
1	82	1	1	1	0	3640581604841
1	83	1	0	0	2	3640581610110
1	84	1	1	1	3	3640581615325
1	85	0	0	1	-1	3640581620456
1	86	0	0	1	-3	3640581625870
1	87	0	1	0	-4	3640581631019
1	88	1	1	1	4	3640581636205
1	89	0	0	1	0	3640581641108
1	90	0	0	1	0	3640581646534
1	91	0	1	0	-1	3640581652012
1	92	1	1	1	2	3640581657441
1	92	0	0	1	-4	3640581662879
1	92	0	0	1	-4	3640581666418
1	93	1	1	1	1	3640581667861
1	94	0	1	0	-4	3640581672757
1	95	1	1	1	2	3640581678481
1	96	1	0	0	0	3640581683450
1	97	1	1	1	3	3640581689448
1	98	0	0	1	0	3640581694693
1	99	1	0	0	2	3640581699928
1	100	0	1	0	-4	3640581708061
1	101	1	1	1	1	3640581713265
1	102	1	0	0	0	3640581719258
1	103	1	1	1	3	3640581724649
1	104	0	0	1	-1	3640581729597
1	105	1	1	1	1	3640581735789
1	106	1	1	1	1	3640581741381
1	107	0	1	0	0	3640581747159
1	108	0	1	0	0	3640581753470
1	109	1	1	1	1	3640581758651
1	110	0	1	0	-4	3640581763874
1	111	1	1	1	1	3640581769333
1	112	0	0	1	0	3640581774875
1	113	1	1	1	4	3640581782203
1	114	0	1	0	-4	3640581787657
1	115	1	0	0	2	3640581793396
1	116	1	1	1	3	3640581798362
1	117	1	1	1	1	3640581803651
1	118	0	0	1	-2	3640581809980
1	119	0	0	1	-1	3640581815846
1	120	0	1	0	-2	3640581821275
1	121	1	1	1	0	3640581826594
1	122	0	1	0	-3	3640581831843
1	123	1	1	1	1	3640581837730
1	124	1	1	1	1	3640581843502
1	125	1	1	1	3	3640581848505
1	126	0	1	0	-2	3640581853532
1	127	0	1	0	-3	3640581858784
1	128	0	1	0	-2	3640581864304
1	129	1	1	1	0	3640581870949
1	130	0	1	0	-4	3640581877640
1	131	1	1	1	3	3640581884748
1	132	0	0	1	0	3640581892282
1	133	0	0	1	0	3640581898098
1	134	1	1	1	2	3640581903857
1	135	0	1	0	-3	3640581910939
1	136	1	1	1	2	3640581917501
1	137	1	1	1	3	3640581922919
1	138	0	1	0	-1	3640581928239
1	139	0	1	0	-1	3640581933948
1	140	0	1	0	-1	3640581939814
1	141	1	1	1	4	3640581945116
1	142	1	0	0	0	3640581950664
1	143	0	1	0	-3	3640581956260
1	144	0	1	0	-1	3640581961733
1	145	0	0	1	-2	3640581970585
1	146	1	1	1	3	3640581976118
1	147	0	1	0	-1	3640581981278
1	148	1	1	1	1	3640581988497
1	149	1	1	1	3	3640581994067
1	150	1	1	1	2	3640581999391
1	151	0	1	0	-2	3640582004415
1	152	1	1	1	1	3640582010471
1	153	1	1	1	2	3640582016261
1	154	0	1	0	-3	3640582021587
1	155	0	1	0	-4	3640582027521
1	156	1	1	1	3	3640582033637
1	157	0	0	1	-3	3640582039223
1	158	1	1	1	3	3640582044476
1	159	1	1	1	2	3640582050286
1	160	1	1	1	1	3640582056949
1	161	0	0	1	-2	3640582062618
1	162	1	0	0	1	3640582068664
1	163	1	1	1	1	3640582074882
1	164	0	1	0	-4	3640582080800
1	165	0	1	0	-3	3640582087618
1	166	0	0	1	-2	3640582093084
1	167	1	1	1	1	3640582098996
1	168	0	0	1	-3	3640582104742
1	169	0	0	1	-2	3640582110602
1	170	1	1	1	4	3640582115948
1	171	0	1	0	-3	3640582121976
1	172	1	1	1	0	3640582128056
1	173	1	1	1	1	3640582133486
1	174	0	1	0	-1	3640582138729
1	175	0	1	0	-2	3640582144388
1	176	0	1	0	-2	3640582149883
1	177	1	1	1	4	3640582155812
1	178	0	1	0	-4	3640582161557
1	179	0	0	1	-2	3640582167079
1	180	1	1	1	3	3640582172824
1	181	0	1	0	-2	3640582179104
1	182	1	1	1	3	3640582187232
1	183	1	1	1	3	3640582192797
1	184	0	1	0	-1	3640582198664
1	185	1	1	1	3	3640582204477
1	185	1	0	0	0	3640582211378
1	186	0	1	0	-2	3640582217846
1	187	1	1	1	0	3640582224231
1	188	1	1	1	1	3640582231832
1	189	1	1	1	3	3640582238448
1	190	0	1	0	-2	3640582244934
1	191	0	1	0	-3	3640582252433
1	192	0	1	0	-2	3640582258699
1	193	1	1	1	0	3640582265995
1	194	0	1	0	-4	3640582272212
1	195	1	1	1	2	3640582278063
1	196	0	1	0	-3	3640582283826
1	197	0	1	0	-3	3640582289849
1	198	1	1	1	3	3640582295645
1	199	0	1	0	-3	3640582301868
1	200	0	1	0	-3	3640582311831
1	201	0	1	0	-2	3640582318184
1	202	1	0	0	1	3640582325398
1	203	1	1	1	1	3640582415758
1	204	0	1	0	-2	3640582421268
1	205	1	1	1	0	3640582426458
1	206	1	1	1	2	3640582432049
1	207	0	1	0	-4	3640582437189
1	208	1	1	1	0	3640582442129
1	209	1	1	1	1	3640582447070
1	210	1	1	1	3	3640582452149
1	211	0	1	0	-4	3640582456970
1	212	1	1	1	4	3640582461909
1	213	1	0	0	0	3640582467191
1	214	0	1	0	-4	3640582472780
1	215	1	1	1	0	3640582477740
1	216	1	1	1	3	3640582482852
1	217	1	1	1	3	3640582487831
1	218	0	0	1	-1	3640582494470
1	219	0	1	0	-1	3640582499761
1	220	1	0	0	1	3640582504861
1	221	0	1	0	-1	3640582510432
1	222	0	1	0	-4	3640582516261
1	223	0	1	0	-3	3640582521503
1	224	1	1	1	2	3640582526543
1	225	0	1	0	-4	3640582531953
1	226	1	1	1	3	3640582537483
1	227	1	0	0	2	3640582542503
1	228	0	1	0	-2	3640582548282
1	229	0	1	0	0	3640582553283
1	230	0	1	0	-4	3640582558783
1	231	1	0	0	0	3640582564283
1	232	1	1	1	2	3640582569825
1	233	1	1	1	2	3640582575124
1	234	0	1	0	-2	3640582579884
1	235	0	1	0	0	3640582586943
1	236	0	1	0	-2	3640582593965
1	237	1	1	1	3	3640582598915
1	238	1	0	0	3	3640582603665
1	239	0	1	0	-3	3640582609485
1	240	0	1	0	-3	3640582614236
1	241	0	1	0	-1	3640582619076
1	242	1	0	0	2	3640582623807
1	243	0	1	0	-1	3640582631016
1	244	0	1	0	-2	3640582636136
1	245	1	1	1	4	3640582641477
1	246	1	1	1	4	3640582646566
1	247	0	0	1	-2	3640582651356
1	248	1	1	1	2	3640582657216
1	249	0	1	0	-1	3640582662148
1	250	1	1	1	3	3640582668578
1	251	0	0	1	0	3640582922086
1	252	1	1	1	4	3640582927466
1	253	1	1	1	2	3640582932476
1	254	0	1	0	-4	3640582938617
1	255	1	1	1	0	3640582943746
1	256	0	1	0	0	3640582949176
1	257	0	0	1	-2	3640582954046
1	258	1	0	0	1	3640582959628
1	259	1	1	1	2	3640582965817
1	260	0	1	0	-3	3640582971147
1	261	1	1	1	2	3640582976818
1	262	1	0	0	0	3640582982988
1	263	0	0	1	-1	3640582988928
1	264	0	1	0	-2	3640582995049
1	265	1	1	1	0	3640583001308
1	266	1	0	0	1	3640583006268
1	267	1	1	1	1	3640583012559
1	268	0	0	1	0	3640583017418
1	269	0	1	0	0	3640583022308
1	270	0	1	0	0	3640583027689
1	271	1	1	1	1	3640583033019
1	272	1	1	1	2	3640583038319
1	273	1	0	0	0	3640583043111
1	274	0	1	0	-3	3640583049499
1	275	0	1	0	-3	3640583054471
1	276	1	1	1	3	3640583061021
1	277	1	1	1	0	3640583066480
1	278	1	1	1	0	3640583071510
1	279	0	1	0	-3	3640583078431
1	280	0	0	1	-2	3640583083641
1	281	1	1	1	3	3640583089761
1	282	0	0	1	0	3640583095261
1	283	0	1	0	-3	3640583101702
1	284	0	0	1	-1	3640583107182
1	285	1	1	1	3	3640583114303
1	286	1	1	1	0	3640583119543
1	287	0	1	0	-2	3640583124583
1	288	0	1	0	0	3640583129443
1	289	0	1	0	-3	3640583134333
1	290	1	1	1	4	3640583139114
1	291	1	0	0	3	3640583144053
1	292	1	0	0	1	3640583149344
1	293	0	1	0	0	3640583154643
1	294	1	1	1	2	3640583160905
1	295	0	1	0	-3	3640583165974
1	296	0	1	0	-4	3640583171414
1	297	0	1	0	-3	3640583176556
1	298	1	1	1	2	3640583181786
1	299	1	1	1	2	3640583186836
1	300	1	1	1	2	3640583191865
1	301	0	1	0	-4	3640583196765
1	302	1	0	0	1	3640583202015
1	303	0	1	0	-1	3640583207405
1	304	0	1	0	-3	3640583213126
1	305	0	1	0	-3	3640583218216
1	306	1	1	1	3	3640583223076
1	307	0	1	0	-3	3640583227996
1	308	1	1	1	2	3640583232815
1	309	1	1	1	3	3640583237546
1	310	1	1	1	3	3640583242296
1	311	0	1	0	-1	3640583246966
1	312	1	1	1	2	3640583251707
1	313	1	1	1	1	3640583256369
1	314	1	1	1	2	3640583261168
1	315	0	1	0	-3	3640583265819
1	316	1	1	1	3	3640583270707
1	317	0	1	0	-1	3640583275679
1	318	1	1	1	1	3640583280579
1	319	1	0	0	0	3640583285328
1	320	1	1	1	3	3640583290208
1	321	0	1	0	-3	3640583295320
1	322	0	0	1	-2	3640583301209
1	323	1	1	1	0	3640583306129
1	324	1	1	1	4	3640583310901
1	325	0	1	0	-4	3640583315742
1	326	1	0	0	0	3640583320689
1	327	1	1	1	0	3640583325882
1	328	1	1	1	1	3640583330679
1	329	0	0	1	0	3640583335820
1	330	1	1	1	0	3640583340241
1	331	0	1	0	-1	3640583345033
1	332	0	0	1	-1	3640583350010
1	333	1	1	1	1	3640583354929
1	334	0	1	0	-3	3640583359723
1	335	0	0	1	-1	3640583364642
1	336	0	1	0	-3	3640583369810
1	337	1	1	1	0	3640583374512
1	338	0	0	1	-1	3640583379633
1	339	1	1	1	2	3640583384622
1	340	0	1	0	-4	3640583390452
1	341	0	0	1	-3	3640583395513
1	342	1	1	1	0	3640583400935
1	343	1	1	1	2	3640583406375
1	344	1	1	1	3	3640583411533
1	345	0	0	1	0	3640583416313
1	346	1	1	1	3	3640583421652
1	347	0	1	0	-4	3640583426867
1	348	1	1	1	0	3640583431746
1	349	1	1	1	0	3640583436527
1	350	1	1	1	1	3640583441755
1	351	0	1	0	-3	3640583446306
1	352	1	1	1	4	3640583451034
1	353	1	1	1	0	3640583455496
1	354	0	1	0	-2	3640583460273
1	355	1	1	1	0	3640583465015
1	356	1	1	1	0	3640583469436
1	357	1	1	1	2	3640583473945
1	358	0	0	1	0	3640583478444
1	359	0	1	0	-1	3640583483526
1	360	1	1	1	4	3640583488401
1	361	1	0	0	0	3640583493105
1	362	1	0	0	0	3640583498296
1	363	0	1	0	-4	3640583503185
1	364	1	0	0	0	3640583507706
1	365	1	1	1	4	3640583513369
1	366	0	1	0	-3	3640583518340
1	367	0	1	0	-3	3640583524170
1	368	0	1	0	-2	3640583529075
1	369	1	1	1	0	3640583533802
1	370	1	1	1	0	3640583538589
1	371	0	1	0	-3	3640583544557
1	372	0	1	0	-3	3640583549622
1	373	0	1	0	-3	3640583554317
1	374	1	0	0	1	3640583559057
1	375	1	1	1	3	3640583564119
1	376	1	1	1	3	3640583569019
1	377	0	0	1	-2	3640583573629
1	378	1	1	1	3	3640583578341
1	379	0	1	0	-3	3640583582869
1	380	0	0	1	-2	3640583587554
1	381	1	1	1	1	3640583593568
1	382	0	1	0	-3	3640583598020
1	383	1	1	1	3	3640583602559
1	384	0	1	0	-2	3640583607079
1	385	1	1	1	1	3640583611460
1	386	1	1	1	3	3640583615740
1	387	1	1	1	0	3640583620509
1	388	0	1	0	-4	3640583624741
1	389	0	1	0	-3	3640583632170
1	390	1	1	1	3	3640583637341
1	391	1	1	1	0	3640583642706
1	392	1	1	1	0	3640583647647
1	393	0	0	1	-3	3640583653482
1	394	1	1	1	2	3640583659173
1	395	0	1	0	-3	3640583664047
1	396	0	0	1	0	3640583668974
1	397	1	1	1	1	3640583673823
1	398	0	1	0	-4	3640583678702
1	399	0	0	1	-2	3640583683586
1	400	0	1	0	-3	3640583689393
1	401	1	1	1	3	3640583694462
1	402	1	1	1	3	3640583699440
1	403	1	1	1	0	3640583704465
1	404	0	0	1	-1	3640583709244
1	405	1	1	1	2	3640583714068
1	406	0	1	0	-1	3640583718953
1	407	1	0	0	0	3640583723793
1	408	1	1	1	3	3640583729110
1	409	0	1	0	-3	3640583734014
1	410	0	1	0	-4	3640583738816
1	411	1	1	1	3	3640583743625
1	412	0	0	1	-3	3640583748417
1	413	1	1	1	3	3640583753737
1	414	1	1	1	3	3640583758457
1	415	1	1	1	2	3640583763316
1	416	0	1	0	-4	3640583768027
1	417	0	1	0	-4	3640583772879
1	418	1	1	1	1	3640583777985
1	419	0	1	0	-1	3640583783553
1	420	1	1	1	1	3640583788396
1	421	0	1	0	-1	3640583793184
1	422	1	1	1	3	3640583798146
1	423	0	1	0	-1	3640583802458
1	424	0	0	1	-1	3640583807053
1	425	1	1	1	3	3640583811831
1	426	0	0	1	-1	3640583816857
1	427	1	1	1	2	3640583822172
1	428	1	0	0	2	3640583826881
1	429	0	1	0	-1	3640583831317
1	430	1	0	0	1	3640583835948
1	431	1	0	0	0	3640583841077
1	432	0	1	0	-3	3640583845837
1	433	0	0	1	-4	3640583850177
1	434	1	1	1	2	3640583855802
1	435	0	1	0	0	3640583860708
1	436	0	1	0	-1	3640583865524
1	437	0	1	0	0	3640583872978
1	438	1	1	1	0	3640583879549
1	439	1	1	1	4	3640583884689
1	440	1	1	1	4	3640583889853
1	441	0	1	0	-4	3640583894852
1	442	0	1	0	-1	3640583899767
1	443	0	1	0	-3	3640583904019
1	444	1	1	1	4	3640583909463
1	445	1	1	1	1	3640583914467
1	446	0	1	0	-1	3640583919956
1	447	1	1	1	1	3640583924987
1	448	0	1	0	-3	3640583929930
1	449	0	1	0	0	3640583935023
1	450	0	1	0	-4	3640583940170
1	451	1	1	1	1	3640583945360
1	452	1	1	1	0	3640583950560
1	453	1	1	1	3	3640583955581
1	454	0	0	1	0	3640583960384
1	455	0	1	0	-2	3640583965661
1	456	0	0	1	-1	3640583970542
1	457	1	1	1	0	3640583975604
1	458	1	1	1	2	3640583980856
1	459	0	1	0	0	3640583986054
1	460	1	1	1	2	3640583990913
1	461	0	0	1	0	3640583995884
1	462	1	1	1	0	3640584001237
1	463	0	0	1	-2	3640584007003
1	464	1	1	1	4	3640584012173
1	465	0	0	1	-1	3640584018760
1	466	0	1	0	-4	3640584024470
1	467	1	0	0	0	3640584029377
1	468	0	1	0	-2	3640584034582
1	469	1	1	1	2	3640584039670
1	470	1	1	1	2	3640584044869
1	471	0	1	0	-3	3640584050277
1	472	0	1	0	-4	3640584056223
1	473	0	0	1	-3	3640584061964
1	474	1	1	1	4	3640584067355
1	475	1	1	1	2	3640584072404
1	476	0	1	0	-3	3640584077448
1	477	1	1	1	3	3640584083161
1	478	1	1	1	3	3640584088888
1	479	0	1	0	-4	3640584094101
1	480	0	0	1	-1	3640584099358
1	481	1	0	0	1	3640584104740
1	482	1	0	0	1	3640584113656
1	483	1	1	1	3	3640584119371
1	484	0	1	0	-3	3640584124705
1	485	0	0	1	-1	3640584130187
1	486	1	1	1	2	3640584137439
1	487	0	1	0	-1	3640584142817
1	488	0	0	1	-3	3640584148422
1	489	1	0	0	2	3640584154886
1	490	1	1	1	2	3640584160698
1	491	1	1	1	0	3640584166081
1	492	0	0	1	-2	3640584171219
1	493	0	1	0	-4	3640584177875
1	494	1	1	1	3	3640584182761
1	495	0	1	0	-3	3640584187711
1	496	0	1	0	0	3640584192484
1	497	1	1	1	2	3640584197372
1	498	0	1	0	-4	3640584202198
1	499	0	1	0	-3	3640584207019
1	500	1	0	0	1	3640584212070
1	500	1	0	0	4	3640578282754
1	501	1	1	1	1	3640578293915
1	501	1	0	0	1	3640578314715
1	501	0	0	1	-3	3640578322866
1	502	1	1	1	0	3640578341916
1	503	0	0	1	0	3640578347736
1	504	1	0	0	2	3640578353756
1	505	1	0	0	0	3640578359888
1	506	0	1	0	-2	3640578366828
1	507	0	1	0	-3	3640578374325
1	508	1	1	1	2	3640578379879
1	508	0	0	1	-2	3640578384908
1	509	0	1	0	-1	3640578390017
1	510	1	1	1	3	3640578394719
1	511	1	1	1	1	3640578399504
1	512	1	1	1	0	3640578404440
1	513	1	1	1	2	3640578409436
1	514	1	0	0	0	3640578414227
1	515	1	1	1	3	3640578420380
1	516	0	0	1	-1	3640578425034
1	517	0	1	0	-1	3640578429812
1	518	1	1	1	2	3640578434646
1	519	0	0	1	-2	3640578439536
1	520	0	1	0	-3	3640578445910
1	521	1	1	1	4	3640578450656
1	522	0	1	0	-4	3640578455323
1	523	1	1	1	3	3640578460008
1	524	0	0	1	-1	3640578464625
1	525	0	1	0	-1	3640578470271
1	526	0	1	0	-4	3640578474914
1	527	0	1	0	-3	3640578479566
1	528	0	1	0	-2	3640578484284
1	529	1	0	0	0	3640578489124
1	530	1	1	1	0	3640578495842
1	531	1	1	1	4	3640578500546
1	532	1	1	1	1	3640578505127
1	533	0	0	1	-1	3640578509763
1	534	0	1	0	-2	3640578515062
1	535	1	0	0	4	3640578519673
1	536	1	1	1	1	3640578526353
1	537	0	0	1	-2	3640578530738
1	538	0	1	0	-3	3640578536494
1	539	0	1	0	-4	3640578541117
1	540	0	1	0	-1	3640578545773
1	541	1	1	1	3	3640578550414
1	542	0	1	0	-1	3640578555534
1	543	0	1	0	-4	3640578561413
1	544	1	0	0	1	3640578565897
1	545	1	1	1	2	3640578573658
1	546	1	1	1	0	3640578581135
1	547	0	1	0	-3	3640578587420
1	548	1	1	1	2	3640578591865
1	549	1	1	1	4	3640578596265
1	550	0	1	0	-4	3640578602195
1	551	0	1	0	-3	3640578607696
1	552	1	0	0	3	3640578613715
1	553	0	1	0	-4	3640578618939
1	554	0	1	0	-3	3640578624887
1	555	1	1	1	2	3640578630746
1	556	1	0	0	1	3640578636557
1	557	0	1	0	-2	3640578643267
1	558	1	1	1	2	3640578649386
1	559	1	1	1	1	3640578658457
1	560	0	1	0	-2	3640578665467
1	561	1	1	1	1	3640578671569
1	562	0	0	1	-2	3640578677748
1	563	1	1	1	4	3640578684767
1	564	0	1	0	-4	3640578691679
1	565	1	0	0	2	3640578697218
1	566	1	0	0	4	3640578707279
1	567	0	1	0	-4	3640578713840
1	568	0	1	0	-2	3640578719559
1	569	1	1	1	4	3640578725439
1	570	0	1	0	-4	3640578731020
1	571	1	1	1	4	3640578736620
1	572	1	1	1	2	3640578742040
1	573	0	1	0	-1	3640578747640
1	574	0	1	0	-2	3640578752991
1	575	0	1	0	-1	3640578758370
1	576	1	0	0	0	3640578763920
1	577	1	1	1	3	3640578771341
1	578	0	1	0	-4	3640578777082
1	579	0	1	0	-4	3640578784141
1	580	1	1	1	2	3640578790701
1	581	1	1	1	2	3640578797042
1	582	1	1	1	2	3640578803242
1	583	1	1	1	0	3640578808762
1	584	1	1	1	1	3640578814422
1	585	0	1	0	-4	3640578820342
1	586	1	1	1	2	3640578826163
1	587	0	1	0	-2	3640578831463
1	588	0	1	0	0	3640578837203
1	589	0	0	1	0	3640578843303
1	590	1	1	1	1	3640578849684
1	591	1	1	1	2	3640578859003
1	592	0	1	0	-4	3640578864284
1	593	1	1	1	4	3640578869984
1	594	1	1	1	2	3640578875885
1	595	0	0	1	-3	3640578881145
1	596	0	1	0	-1	3640578888337
1	597	0	1	0	-3	3640578894375
1	598	1	1	1	4	3640578900397
1	599	0	1	0	-1	3640578906555
1	600	0	1	0	-3	3640578913035
1	600	0	0	1	-4	3640578961248
1	601	0	0	1	0	3640579055192
1	602	0	0	1	-3	3640579060661
1	603	1	0	0	1	3640579067162
1	603	1	0	0	0	3640579076571
1	604	0	0	1	-4	3640579087342
1	605	0	0	1	-3	3640579098563
1	605	0	0	1	-4	3640579167315
1	605	1	0	0	2	3640579173004
1	605	1	0	0	2	3640579178887
1	606	1	1	1	1	3640579182085
1	607	0	0	1	0	3640579189044
1	608	1	1	1	3	3640579195488
1	609	0	1	0	-4	3640579200098
1	610	0	0	1	-3	3640579206296
1	611	0	1	0	-3	3640579213017
1	612	1	1	1	2	3640579218357
1	613	1	1	1	0	3640579223786
1	614	0	0	1	-4	3640579229396
1	615	0	0	1	-2	3640579236756
1	616	0	1	0	-2	3640579244677
1	617	1	1	1	0	3640579250989
1	618	0	0	1	-1	3640579258277
1	619	1	1	1	3	3640579265680
1	620	1	1	1	2	3640579270900
1	621	1	1	1	0	3640579276178
1	622	0	1	0	-2	3640579281689
1	623	0	0	1	0	3640579287128
1	624	1	1	1	1	3640579293938
1	625	0	1	0	-1	3640579299500
1	626	0	1	0	-4	3640579304942
1	627	0	1	0	-3	3640579310161
1	628	1	1	1	3	3640579316482
1	629	1	1	1	0	3640579321890
1	630	0	1	0	-2	3640579327510
1	631	0	1	0	-3	3640579337582
1	632	1	1	1	2	3640579347600
1	633	1	1	1	2	3640579357471
1	634	1	1	1	4	3640579364130
1	635	0	1	0	-1	3640579368973
1	636	1	1	1	1	3640579374691
1	637	1	1	1	0	3640579380332
1	638	0	1	0	-4	3640579386601
1	639	1	1	1	1	3640579391893
1	640	1	1	1	0	3640579397353
1	641	0	1	0	-2	3640579402671
1	642	1	1	1	0	3640579410925
1	643	1	1	1	1	3640579416287
1	644	0	1	0	-3	3640579422664
1	645	1	1	1	3	3640579432513
1	646	0	1	0	-1	3640579437753
1	647	0	0	1	-1	3640579445363
1	648	0	0	1	0	3640579452493
1	649	1	0	0	0	3640579459225
1	650	0	1	0	-2	3640579466044
1	651	0	1	0	-2	3640579471504
1	652	0	1	0	-1	3640579477120
1	653	1	1	1	3	3640579482586
1	654	0	1	0	-2	3640579487895
1	655	1	1	1	3	3640579493605
1	656	0	1	0	-3	3640579499075
1	657	1	0	0	2	3640579504388
1	658	1	1	1	1	3640579510776
1	659	0	1	0	-2	3640579516351
1	660	0	0	1	-1	3640579522006
1	660	0	0	1	-2	3640579530013
1	661	1	1	1	1	3640579533917
1	662	0	0	1	-1	3640579539831
1	663	1	1	1	4	3640579549312
1	664	1	0	0	0	3640579555003
1	665	0	0	1	-1	3640579562694
1	666	0	0	1	-4	3640579570428
1	667	1	0	0	4	3640579578091
1	668	0	1	0	-4	3640579586318
1	669	1	0	0	0	3640579591482
1	670	0	0	1	-2	3640579599565
1	671	0	0	1	-3	3640579608129
1	672	0	1	0	-1	3640579615110
1	673	1	1	1	1	3640579623033
1	674	1	1	1	4	3640579629107
1	675	0	1	0	-3	3640579633706
1	676	0	1	0	-3	3640579638499
1	677	1	1	1	1	3640579643084
1	678	0	0	1	-2	3640579647719
1	679	0	1	0	-3	3640579653881
1	680	0	1	0	-4	3640579659223
1	681	1	1	1	0	3640579665974
1	682	0	1	0	-3	3640579671546
1	683	1	1	1	3	3640579677746
1	684	0	1	0	-1	3640579683632
1	685	0	1	0	-2	3640579690285
1	686	0	1	0	0	3640579696468
1	687	1	1	1	0	3640579702890
1	688	0	0	1	-3	3640579709206
1	689	0	1	0	-2	3640579715427
1	690	0	1	0	-4	3640579721075
1	691	1	0	0	0	3640579727093
1	692	0	1	0	-4	3640579735246
1	693	1	1	1	0	3640579741586
1	694	0	0	1	-2	3640579746828
1	695	0	0	1	-2	3640579752914
1	696	0	1	0	-4	3640579760739
1	697	1	1	1	4	3640579767516
1	698	0	1	0	-2	3640579773518
1	699	0	1	0	-2	3640579780415
1	700	0	1	0	-4	3640579786782
1	701	1	1	1	1	3640579792330
1	702	1	1	1	2	3640579797159
1	703	0	1	0	-4	3640579802446
1	704	0	1	0	-1	3640579808475
1	705	1	0	0	0	3640579813888
1	706	1	1	1	4	3640579820427
1	707	1	1	1	2	3640579825518
1	708	0	0	1	-1	3640579831244
1	709	1	1	1	2	3640579839346
1	710	0	0	1	-2	3640579844841
1	711	0	0	1	-2	3640579852688
1	712	0	1	0	-3	3640579860730
1	713	1	1	1	2	3640579868209
1	714	1	1	1	3	3640579873217
1	715	1	1	1	0	3640579877849
1	716	0	1	0	-3	3640579883685
1	717	1	1	1	1	3640579889388
1	718	0	1	0	-1	3640579894979
1	719	1	0	0	2	3640579903242
1	720	0	1	0	-2	3640579913250
1	721	0	1	0	-1	3640579919303
1	722	1	0	0	1	3640579926088
1	723	0	1	0	-4	3640579934008
1	724	0	0	1	-1	3640579940557
1	725	0	1	0	-1	3640579948312
1	726	1	1	1	0	3640579953557
1	727	0	1	0	-4	3640579958813
1	728	1	1	1	0	3640579964272
1	729	1	1	1	3	3640579969541
1	730	1	1	1	0	3640579975145
1	731	0	1	0	-1	3640579981179
1	732	0	1	0	-2	3640579986300
1	733	0	0	1	0	3640579991404
1	734	1	0	0	0	3640579996916
1	735	1	1	1	1	3640580003097
1	736	1	1	1	3	3640580009112
1	737	0	1	0	-1	3640580014082
1	738	1	1	1	3	3640580022259
1	739	1	1	1	2	3640580027717
1	740	1	1	1	1	3640580033136
1	741	0	0	1	-1	3640580039846
1	742	0	1	0	-1	3640580046154
1	742	0	0	1	-3	3640580053982
1	743	0	1	0	-4	3640580060744
1	744	0	1	0	-1	3640580065925
1	745	0	0	1	-1	3640580071747
1	746	1	1	1	4	3640580078395
1	747	0	0	1	-1	3640580083236
1	748	0	1	0	-3	3640580091482
1	749	0	1	0	-2	3640580096842
1	750	1	1	1	2	3640580104964
1	751	0	1	0	-2	3640580110240
1	752	1	0	0	0	3640580115937
1	753	0	0	1	-2	3640580123439
1	753	0	0	1	0	3640580131484
1	754	1	1	1	0	3640580132962
1	754	1	0	0	1	3640580137570
1	755	0	0	1	0	3640580139053
1	756	1	1	1	3	3640580146993
1	757	1	1	1	0	3640580152402
1	758	0	0	1	0	3640580159030
1	759	1	1	1	4	3640580168610
1	760	1	0	0	0	3640580174289
1	761	0	0	1	-2	3640580183159
1	762	0	1	0	-3	3640580191442
1	763	1	1	1	2	3640580196939
1	764	1	1	1	3	3640580202392
1	765	1	1	1	4	3640580208010
1	766	0	0	1	0	3640580213072
1	767	0	1	0	0	3640580219978
1	768	0	1	0	-2	3640580225882
1	769	1	1	1	0	3640580233837
1	770	1	1	1	3	3640580239273
1	771	1	1	1	1	3640580244256
1	772	0	1	0	-4	3640580249270
1	773	1	1	1	2	3640580254898
1	774	0	1	0	-3	3640580260547
1	775	0	1	0	-2	3640580266106
1	776	1	1	1	3	3640580271459
1	777	0	1	0	-4	3640580277251
1	778	0	0	1	-1	3640580282570
1	779	0	1	0	-2	3640580288795
1	780	1	1	1	2	3640580295303
1	781	1	1	1	2	3640580300517
1	782	1	1	1	4	3640580306035
1	783	0	1	0	-4	3640580311203
1	784	1	1	1	3	3640580316705
1	785	1	1	1	1	3640580323469
1	786	0	1	0	-4	3640580328900
1	787	1	1	1	3	3640580335816
1	788	1	1	1	2	3640580341260
1	789	0	1	0	-3	3640580347505
1	790	1	0	0	3	3640580353337
1	791	1	0	0	4	3640580360151
1	792	1	1	1	3	3640580367842
1	793	0	0	1	0	3640580373361
1	794	0	1	0	-4	3640580380225
1	795	1	1	1	2	3640580385560
1	796	0	1	0	-4	3640580390994
1	797	0	0	1	0	3640580396425
1	798	0	1	0	-2	3640580402466
1	799	1	0	0	1	3640580408044
1	800	1	1	1	3	3640580416537
1	801	0	1	0	-4	3640580421783
1	802	1	1	1	2	3640580426716
1	803	0	1	0	-4	3640580431795
1	804	1	0	0	0	3640580436991
1	805	0	0	1	-3	3640580446425
1	806	1	1	1	3	3640580453123
1	807	0	0	1	0	3640580459805
1	808	0	0	1	0	3640580466121
1	809	0	1	0	-2	3640580472364
1	810	1	1	1	2	3640580479716
1	811	0	1	0	-1	3640580484838
1	812	0	1	0	-3	3640580489825
1	813	0	1	0	-2	3640580494707
1	814	1	1	1	4	3640580499734
1	815	0	1	0	-4	3640580504941
1	816	1	1	1	3	3640580511121
1	817	0	1	0	0	3640580516123
1	818	1	1	1	3	3640580521788
1	819	1	0	0	0	3640580526940
1	820	0	1	0	-1	3640580532245
1	821	0	1	0	-1	3640580540730
1	822	0	1	0	0	3640580546073
1	823	1	0	0	0	3640580551296
1	824	1	1	1	1	3640580557471
1	825	1	1	1	0	3640580562524
1	826	0	1	0	-2	3640580567792
1	827	1	1	1	0	3640580572921
1	828	0	1	0	-4	3640580577654
1	829	0	1	0	-2	3640580582365
1	830	1	1	1	0	3640580587971
1	831	1	1	1	1	3640580593217
1	832	1	1	1	2	3640580598097
1	833	0	1	0	-3	3640580603032
1	834	1	1	1	0	3640580607849
1	835	0	1	0	0	3640580612508
1	836	1	0	0	2	3640580618329
1	837	0	1	0	-4	3640580624063
1	838	0	1	0	-4	3640580629089
1	839	1	0	0	0	3640580634307
1	840	0	0	1	-4	3640580639551
1	841	0	0	1	-1	3640580650644
1	842	0	0	1	-2	3640580655889
1	843	1	1	1	2	3640580661692
1	844	1	1	1	4	3640580666779
1	845	1	1	1	3	3640580674163
1	846	0	0	1	0	3640580679776
1	847	1	1	1	3	3640580685636
1	848	0	1	0	-3	3640580690479
1	849	1	1	1	2	3640580695524
1	850	0	0	1	-1	3640580701590
1	851	0	0	1	-2	3640580707618
1	852	1	1	1	3	3640580714031
1	853	0	1	0	-2	3640580721651
1	854	0	1	0	-2	3640580726983
1	855	0	1	0	-2	3640580732535
1	1	0	1	0	NaN	3640767028951
1	2	0	0	1	NaN	3640767035139
1	3	1	0	0	NaN	3640767041919
1	4	0	1	0	NaN	3640767048280
1	5	0	0	1	NaN	3640767054451
1	6	0	1	0	NaN	3640767060391
1	7	1	0	0	NaN	3640767065711
1	8	1	0	0	NaN	3640767071581
1	9	0	1	0	NaN	3640767089861
1	10	1	1	1	NaN	3640767095001
1	11	0	1	0	NaN	3640767100942
1	12	0	1	0	NaN	3640767106063
1	13	0	0	1	NaN	3640767111772
1	14	1	1	1	NaN	3640767117274
1	15	0	1	0	NaN	3640767122463
1	16	1	1	1	NaN	3640767127343
1	17	0	1	0	NaN	3640767132643
1	18	1	1	1	NaN	3640767138024
1	19	0	1	0	NaN	3640767143034
1	20	0	1	0	NaN	3640767148263
1	21	1	1	1	NaN	3640767153364
1	22	1	1	1	NaN	3640767158534
1	23	0	1	0	NaN	3640767164005
1	24	0	1	0	NaN	3640767169084
1	25	0	0	1	NaN	3640767174315
1	26	1	1	1	NaN	3640767181325
1	27	0	1	0	NaN	3640767186726
1	28	1	1	1	NaN	3640767191203
1	29	0	1	0	NaN	3640767196835
1	30	0	0	1	NaN	3640767201827
1	31	1	1	1	NaN	3640767206546
1	32	1	1	1	NaN	3640767211796
1	33	1	1	1	NaN	3640767217075
1	34	0	0	1	NaN	3640767222076
1	34	1	0	0	NaN	3640767228075
1	35	0	1	0	NaN	3640767229907
1	36	1	1	1	NaN	3640767234756
1	37	0	1	0	NaN	3640767239928
1	38	0	1	0	NaN	3640767245138
1	39	0	1	0	NaN	3640767250127
1	40	1	1	1	NaN	3640767254937
1	41	1	1	1	NaN	3640767260938
1	42	0	1	0	NaN	3640767266768
1	43	1	1	1	NaN	3640767271948
1	44	1	1	1	NaN	3640767277508
1	45	1	0	0	NaN	3640767282619
1	46	0	0	1	NaN	3640767288099
1	47	0	0	1	NaN	3640767293490
1	48	1	1	1	NaN	3640767298680
1	49	0	1	0	NaN	3640767304049
1	50	0	1	0	NaN	3640767308879
1	51	1	0	0	NaN	3640767313870
1	52	0	1	0	NaN	3640767319039
1	53	1	1	1	NaN	3640767325080
1	54	0	1	0	NaN	3640767330340
1	55	1	1	1	NaN	3640767334970
1	56	1	1	1	NaN	3640767339639
1	57	1	1	1	NaN	3640767344610
1	58	0	0	1	NaN	3640767350000
1	59	0	0	1	NaN	3640767355631
1	60	1	1	1	NaN	3640767360892
1	61	0	0	1	NaN	3640767365631
1	62	1	1	1	NaN	3640767371791
1	63	0	1	0	NaN	3640767376653
1	64	0	1	0	NaN	3640767383773
1	65	0	1	0	NaN	3640767389432
1	66	1	1	1	NaN	3640767394682
1	67	0	0	1	NaN	3640767399633
1	68	0	1	0	NaN	3640767404943
1	69	0	1	0	NaN	3640767409932
1	70	1	1	1	NaN	3640767415593
1	71	1	1	1	NaN	3640767420884
1	72	1	1	1	NaN	3640767425174
1	73	0	1	0	NaN	3640767430074
1	74	1	1	1	NaN	3640767435324
1	75	0	1	0	NaN	3640767440903
1	76	1	1	1	NaN	3640767446004
1	77	1	1	1	NaN	3640767451054
1	78	1	0	0	NaN	3640767455984
1	79	0	1	0	NaN	3640767460884
1	80	0	1	0	NaN	3640767465846
1	81	0	1	0	NaN	3640767471325
1	82	1	1	1	NaN	3640767476234
1	83	0	1	0	NaN	3640767481195
1	84	0	1	0	NaN	3640767486056
1	85	0	1	0	NaN	3640767490945
1	86	1	1	1	NaN	3640767495625
1	86	1	0	0	NaN	3640767500486
1	87	0	1	0	NaN	3640767505460
1	88	1	1	1	NaN	3640767510087
1	89	1	1	1	NaN	3640767514876
1	90	1	1	1	NaN	3640767519707
1	91	0	1	0	NaN	3640767524487
1	92	0	1	0	NaN	3640767529786
1	93	0	1	0	NaN	3640767535767
1	94	1	1	1	NaN	3640767541039
1	95	0	1	0	NaN	3640767546027
1	96	1	1	1	NaN	3640767550747
1	97	0	1	0	NaN	3640767555727
1	98	1	1	1	NaN	3640767560457
1	99	1	1	1	NaN	3640767565647
1	100	1	1	1	NaN	3640767570749
1	101	0	1	0	-4	3640767638270
1	102	1	1	1	3	3640767643952
1	103	1	1	1	2	3640767649422
1	104	0	1	0	-4	3640767654681
1	105	0	1	0	-3	3640767659921
1	106	0	1	0	-2	3640767665132
1	107	1	1	1	1	3640767670252
1	108	1	1	1	1	3640767675483
1	109	1	1	1	1	3640767680393
1	110	0	0	1	-2	3640767685423
1	111	1	1	1	0	3640767690852
1	112	1	1	1	1	3640767696012
1	113	1	1	1	0	3640767701313
1	114	0	0	1	0	3640767706112
1	115	1	0	0	3	3640767711434
1	116	1	1	1	2	3640767717993
1	117	0	1	0	0	3640767723155
1	118	0	1	0	0	3640767728186
1	119	0	0	1	-2	3640767733504
1	120	1	1	1	3	3640767738574
1	121	1	1	1	2	3640767743676
1	122	1	1	1	2	3640767748638
1	123	0	1	0	-3	3640767753344
1	124	1	1	1	4	3640767758204
1	125	0	1	0	-2	3640767763225
1	126	0	1	0	-3	3640767768077
1	127	1	1	1	1	3640767772996
1	128	0	1	0	-3	3640767777765
1	129	1	1	1	1	3640767782586
1	130	0	1	0	-2	3640767787236
1	131	0	1	0	-4	3640767791976
1	132	0	1	0	-3	3640767796706
1	133	1	1	1	2	3640767801446
1	134	1	1	1	3	3640767806166
1	135	0	1	0	-2	3640767810817
1	136	1	1	1	2	3640767815376
1	137	1	1	1	1	3640767819978
1	138	1	1	1	0	3640767824559
1	139	0	0	1	-2	3640767829470
1	140	1	1	1	0	3640767834240
1	141	0	0	1	0	3640767839207
1	142	1	1	1	0	3640767844220
1	143	0	1	0	-3	3640767849140
1	144	1	1	1	0	3640767853859
1	145	1	1	1	0	3640767858882
1	146	0	1	0	-3	3640767864608
1	147	1	1	1	3	3640767869339
1	148	1	1	1	2	3640767874138
1	149	0	1	0	-4	3640767878858
1	150	1	0	0	1	3640767883663
1	151	0	0	1	0	3640767888522
1	152	0	0	1	-3	3640767894160
1	153	0	1	0	-4	3640767901135
1	154	1	1	1	1	3640767905821
1	155	1	1	1	3	3640767910693
1	156	1	1	1	3	3640767915481
1	157	0	0	1	0	3640767920370
1	158	1	1	1	3	3640767925265
1	159	1	0	0	0	3640767930051
1	160	1	1	1	3	3640767935060
1	161	0	1	0	-3	3640767939995
1	162	1	1	1	4	3640767944922
1	163	0	1	0	-4	3640767949640
1	164	1	1	1	4	3640767954398
1	165	0	1	0	-1	3640767959535
1	166	0	1	0	-1	3640767964401
1	167	1	0	0	0	3640767969691
1	168	0	1	0	-1	3640767975563
1	169	0	0	1	-2	3640767981552
1	170	1	1	1	4	3640767986792
1	171	1	1	1	0	3640767991714
1	172	1	1	1	0	3640767996499
1	173	0	0	1	-1	3640768001702
1	174	0	0	1	-3	3640768007409
1	175	1	1	1	1	3640768012880
1	176	1	1	1	0	3640768018812
1	177	1	1	1	0	3640768024245
1	178	0	1	0	-3	3640768029253
1	179	0	1	0	-4	3640768035966
1	180	1	1	1	3	3640768041054
1	181	0	1	0	-4	3640768046136
1	182	0	1	0	-2	3640768051186
1	183	0	0	1	-4	3640768056141
1	184	1	1	1	3	3640768061475
1	185	1	1	1	2	3640768066372
1	186	1	1	1	3	3640768071296
1	187	0	1	0	-2	3640768076289
1	188	0	1	0	-3	3640768083336
1	189	0	0	1	-4	3640768088645
1	190	1	0	0	0	3640768094109
1	191	0	1	0	-3	3640768099316
1	192	1	1	1	3	3640768104027
1	193	0	1	0	-4	3640768108983
1	194	0	0	1	0	3640768114229
1	195	1	1	1	0	3640768119854
1	196	0	0	1	0	3640768124926
1	197	1	0	0	1	3640768131608
1	198	1	1	1	3	3640768138719
1	199	0	1	0	-3	3640768143868
1	200	0	1	0	0	3640768151563
1	201	0	1	0	-4	3640768156992
1	202	1	0	0	0	3640768161840
1	203	0	1	0	-3	3640768167267
1	204	1	0	0	0	3640768172549
1	205	0	0	1	0	3640768179510
1	206	1	1	1	3	3640768184801
1	207	1	1	1	3	3640768190240
1	208	0	1	0	-4	3640768195598
1	209	0	1	0	-1	3640768203051
1	210	1	1	1	4	3640768209692
1	211	0	1	0	-2	3640768214973
1	212	0	1	0	-3	3640768221167
1	213	1	1	1	4	3640768227161
1	214	0	1	0	-2	3640768232826
1	215	0	0	1	0	3640768238437
1	216	1	1	1	3	3640768244591
1	217	0	1	0	-4	3640768249930
1	218	1	1	1	2	3640768255230
1	219	1	1	1	2	3640768260529
1	220	0	1	0	-4	3640768265675
1	221	0	1	0	-4	3640768270736
1	222	1	1	1	3	3640768276663
1	223	1	1	1	2	3640768281885
1	224	0	1	0	-3	3640768287333
1	225	1	1	1	1	3640768292486
1	226	0	0	1	-1	3640768297648
1	227	1	1	1	3	3640768303165
1	228	0	1	0	-4	3640768308494
1	229	0	1	0	-3	3640768314039
1	230	0	1	0	-2	3640768320076
1	231	1	1	1	1	3640768326314
1	232	0	1	0	-1	3640768332745
1	233	0	1	0	-2	3640768339235
1	234	0	0	1	-4	3640768346669
1	235	1	1	1	3	3640768351746
1	236	0	0	1	-3	3640768357299
1	237	1	1	1	0	3640768362921
1	238	1	1	1	3	3640768368614
1	239	0	0	1	-1	3640768373684
1	240	1	1	1	4	3640768379376
1	241	0	1	0	-4	3640768385277
1	242	0	0	1	-1	3640768390517
1	243	0	1	0	-2	3640768396337
1	244	1	1	1	1	3640768401447
1	245	1	1	1	0	3640768409087
1	246	0	0	1	-3	3640768414377
1	247	1	0	0	1	3640768419747
1	248	0	1	0	-3	3640768425309
1	249	0	1	0	-4	3640768430516
1	250	1	1	1	0	3640768435468
1	251	1	1	1	2	3640768440427
1	252	1	1	1	3	3640768445433
1	253	0	1	0	-4	3640768450593
1	254	0	0	1	-1	3640768455473
1	255	0	1	0	-4	3640768463324
1	256	1	1	1	3	3640768468609
1	257	1	1	1	1	3640768473605
1	258	0	1	0	-2	3640768478950
1	259	0	1	0	-2	3640768484487
1	260	0	0	1	0	3640768490691
1	261	1	1	1	3	3640768496301
1	262	1	1	1	3	3640768501613
1	263	1	1	1	1	3640768506792
1	264	0	1	0	-4	3640768513127
1	265	0	1	0	-3	3640768518104
1	266	0	0	1	-2	3640768523281
1	267	1	0	0	0	3640768530621
1	268	1	0	0	1	3640768540438
1	269	1	1	1	0	3640768549503
1	270	0	1	0	-2	3640768554448
1	271	0	0	1	-4	3640768560038
1	272	1	1	1	2	3640768565277
1	273	0	0	1	-3	3640768570360
1	274	1	0	0	0	3640768576853
1	275	1	1	1	1	3640768585627
1	276	0	0	1	-2	3640768590739
1	277	0	1	0	-1	3640768596348
1	278	0	1	0	-4	3640768602285
1	279	1	1	1	4	3640768607684
1	280	0	1	0	-4	3640768612694
1	281	1	1	1	0	3640768617895
1	282	0	1	0	-2	3640768622834
1	283	1	1	1	2	3640768628030
1	284	0	1	0	-3	3640768633054
1	285	1	1	1	2	3640768637855
1	286	0	1	0	-1	3640768642926
1	287	0	0	1	-2	3640768649876
1	288	0	1	0	-4	3640768655137
1	289	1	0	0	1	3640768660125
1	290	0	1	0	-4	3640768666953
1	291	1	1	1	2	3640768671862
1	292	1	1	1	3	3640768676936
1	293	1	1	1	0	3640768681873
1	294	0	1	0	-3	3640768686737
1	295	0	1	0	-1	3640768691577
1	296	1	1	1	1	3640768696672
1	297	0	0	1	-3	3640768701629
1	298	1	1	1	2	3640768706482
1	299	0	0	1	0	3640768711358
1	300	0	1	0	-4	3640768716106
1	301	1	1	1	0	3640768722121
1	302	0	1	0	-3	3640768727475
1	303	0	0	1	-1	3640768732529
1	304	1	1	1	2	3640768738488
1	305	1	1	1	0	3640768743808
1	306	1	0	0	0	3640768748883
1	307	0	1	0	-4	3640768755401
1	308	0	1	0	-3	3640768760479
1	309	0	1	0	-1	3640768765509
1	310	1	0	0	1	3640768771398
1	311	0	1	0	-4	3640768778461
1	312	1	1	1	0	3640768785732
1	313	0	0	1	-2	3640768792521
1	314	1	1	1	4	3640768797792
1	315	0	1	0	-3	3640768802755
1	316	0	1	0	-3	3640768810602
1	317	0	1	0	-3	3640768816071
1	318	1	1	1	4	3640768823402
1	319	0	1	0	-1	3640768828529
1	320	0	1	0	-2	3640768833738
1	321	1	1	1	0	3640768839232
1	322	0	1	0	-3	3640768845395
1	323	0	0	1	-2	3640768850515
1	324	0	0	1	-2	3640768856002
1	325	1	1	1	1	3640768862974
1	326	1	1	1	2	3640768868152
1	327	1	1	1	4	3640768873422
1	328	0	0	1	-3	3640768878630
1	329	0	1	0	-2	3640768883703
1	330	1	0	0	1	3640768888625
1	331	1	1	1	2	3640768895608
1	332	0	1	0	-3	3640768901105
1	333	0	1	0	-4	3640768907066
1	334	0	1	0	-3	3640768912488
1	335	1	1	1	1	3640768917631
1	336	1	1	1	3	3640768923005
1	337	1	1	1	0	3640768928267
1	338	0	1	0	-2	3640768933466
1	339	1	1	1	3	3640768938502
1	340	1	1	1	3	3640768943712
1	341	0	1	0	-4	3640768948926
1	342	0	1	0	-1	3640768953898
1	343	0	1	0	-4	3640768959360
1	344	1	1	1	4	3640768964524
1	345	1	1	1	3	3640768969550
1	346	1	1	1	2	3640768974449
1	347	0	0	1	0	3640768979440
1	348	0	1	0	-3	3640768984932
1	349	1	1	1	2	3640768989800
1	350	0	1	0	-3	3640768994915
1	351	0	0	1	-3	3640769399814
1	352	0	1	0	-2	3640769405868
1	353	1	0	0	0	3640769411564
1	354	1	1	1	3	3640769418138
1	355	0	1	0	-4	3640769423480
1	356	0	0	1	-2	3640769429207
1	357	0	1	0	-2	3640769434894
1	358	1	1	1	2	3640769441178
1	359	0	1	0	-2	3640769446407
1	360	0	1	0	-3	3640769451578
1	361	1	1	1	1	3640769456767
1	362	1	1	1	4	3640769462101
1	363	1	0	0	0	3640769467402
1	364	0	1	0	-4	3640769472502
1	365	1	1	1	3	3640769477836
1	366	1	0	0	2	3640769483328
1	367	1	1	1	2	3640769489571
1	368	0	1	0	-1	3640769495236
1	369	1	1	1	4	3640769500509
1	370	1	1	1	2	3640769505855
1	371	1	1	1	3	3640769511965
1	372	0	1	0	-3	3640769517085
1	373	0	1	0	-2	3640769522210
1	374	0	1	0	-2	3640769527514
1	375	1	0	0	2	3640769532858
1	376	1	1	1	0	3640769538532
1	377	1	1	1	3	3640769543502
1	378	0	1	0	-4	3640769548446
1	379	0	0	1	-1	3640769553635
1	380	1	0	0	0	3640769558839
1	381	1	1	1	2	3640769563999
1	382	1	1	1	1	3640769569065
1	383	0	1	0	-4	3640769575275
1	384	1	1	1	2	3640769580724
1	385	1	1	1	3	3640769585875
1	386	0	1	0	-4	3640769590953
1	387	0	1	0	-4	3640769596239
1	388	1	1	1	0	3640769601747
1	389	0	1	0	-3	3640769607418
1	390	0	1	0	-3	3640769614049
1	391	0	1	0	-1	3640769620044
1	392	1	1	1	2	3640769625421
1	393	1	1	1	3	3640769633502
1	394	1	1	1	3	3640769639729
1	395	0	1	0	-3	3640769646062
1	396	0	1	0	0	3640769652012
1	397	0	1	0	-3	3640769657324
1	398	1	1	1	3	3640769662641
1	399	1	1	1	4	3640769668631
1	400	1	0	0	1	3640769674043
1	401	0	1	0	-2	3640769679187
1	402	1	1	1	3	3640769684202
1	403	0	1	0	-3	3640769689185
1	404	1	1	1	4	3640769694725
1	405	0	0	1	-2	3640769701829
1	406	0	1	0	-1	3640769707167
1	407	0	1	0	-4	3640769712966
1	408	1	1	1	3	3640769718197
1	409	1	1	1	3	3640769723399
1	410	0	1	0	-2	3640769728569
1	411	0	1	0	-1	3640769733502
1	412	0	1	0	-3	3640769738495
1	413	1	1	1	2	3640769743484
1	413	1	0	0	3	3640769748493
1	414	0	1	0	-2	3640769756413
1	415	0	1	0	-3	3640769762534
1	416	1	1	1	4	3640769767596
1	417	0	0	1	-1	3640769772965
1	418	1	1	1	1	3640769778374
1	419	1	1	1	3	3640769783605
1	420	1	1	1	0	3640769788796
1	421	0	0	1	-2	3640769794387
1	422	0	1	0	-4	3640769799736
1	423	1	1	1	2	3640769810516
1	424	0	1	0	-1	3640769815719
1	425	0	1	0	-2	3640769820651
1	426	1	0	0	0	3640769825936
1	427	1	1	1	1	3640769831568
1	428	1	1	1	4	3640769836639
1	429	0	1	0	-2	3640769842196
1	430	1	1	1	3	3640769847404
1	431	1	1	1	3	3640769852896
1	432	0	1	0	-2	3640769858714
1	433	1	1	1	3	3640769864178
1	434	1	0	0	4	3640769869260
1	435	1	1	1	1	3640769874742
1	436	0	0	1	-3	3640769879981
1	437	1	1	1	1	3640769885407
1	438	1	0	0	3	3640769891056
1	439	0	1	0	-3	3640769896593
1	440	0	1	0	-2	3640769902679
1	441	1	1	1	3	3640769907634
1	442	1	0	0	0	3640769912663
1	442	0	0	1	-4	3640769918871
1	443	0	1	0	0	3640769922105
1	444	0	1	0	-2	3640769927384
1	445	1	0	0	2	3640769932423
1	446	0	1	0	0	3640769937724
1	447	0	1	0	0	3640769942607
1	448	0	1	0	-2	3640769948537
1	449	1	1	1	3	3640769953432
1	450	1	0	0	0	3640769958633
1	451	0	1	0	-4	3640769963923
1	452	0	1	0	-3	3640769968934
1	453	0	1	0	-1	3640769974186
1	454	1	1	1	4	3640769981604
1	455	0	1	0	-4	3640769986804
1	456	1	1	1	3	3640769991968
1	457	1	1	1	2	3640769997627
1	458	0	1	0	0	3640770004026
1	459	0	1	0	-2	3640770009290
1	460	0	1	0	0	3640770014344
1	461	1	1	1	1	3640770020894
1	462	1	0	0	3	3640770026001
1	463	1	1	1	3	3640770031560
1	464	0	1	0	-1	3640770036489
1	465	0	1	0	-2	3640770041442
1	466	1	0	0	1	3640770046730
1	467	0	1	0	-1	3640770052282
1	468	1	1	1	3	3640770057313
1	469	0	1	0	-1	3640770063058
1	470	1	0	0	2	3640770068728
1	471	0	1	0	-1	3640770073928
1	472	0	1	0	-1	3640770079353
1	473	1	1	1	4	3640770084577
1	474	1	1	1	0	3640770090496
1	475	0	1	0	-4	3640770095913
1	476	1	0	0	0	3640770101495
1	477	0	1	0	-3	3640770107220
1	478	1	1	1	1	3640770112475
1	479	1	1	1	0	3640770117910
1	480	0	1	0	-3	3640770123353
1	481	1	1	1	0	3640770128734
1	482	1	0	0	1	3640770134240
1	483	1	1	1	3	3640770141004
1	484	0	1	0	-4	3640770145767
1	485	0	1	0	-4	3640770150950
1	486	1	1	1	3	3640770156416
1	487	1	1	1	2	3640770161712
1	488	1	1	1	4	3640770167088
1	489	0	1	0	-4	3640770172333
1	490	0	1	0	-3	3640770177986
1	491	0	1	0	-1	3640770183307
1	492	1	1	1	3	3640770188700
1	493	0	0	1	-2	3640770194593
1	494	0	1	0	-4	3640770200422
1	495	0	0	1	-1	3640770205740
1	496	1	1	1	3	3640770210908
1	497	0	1	0	-2	3640770216658
1	498	1	0	0	0	3640770222468
1	499	1	1	1	2	3640770228077
1	500	0	1	0	-2	3640770233472
1	501	0	0	1	-2	3640770238947
1	502	0	1	0	-4	3640770244397
1	503	1	1	1	1	3640770250806
1	504	0	0	1	-3	3640770259185
1	505	0	0	1	-4	3640770264608
1	506	0	0	1	-1	3640770270324
1	507	1	1	1	0	3640770276040
1	508	1	1	1	4	3640770281520
1	509	1	1	1	0	3640770286538
1	510	0	1	0	0	3640770292141
1	511	0	0	1	-1	3640770298229
1	512	1	0	0	0	3640770303637
1	513	1	0	0	0	3640770308870
1	514	1	1	1	3	3640770316117
1	515	0	1	0	-2	3640770321363
1	516	0	1	0	-4	3640770326783
1	517	1	1	1	0	3640770332467
1	518	0	1	0	-4	3640770340064
1	519	0	1	0	-4	3640770348447
1	520	0	1	0	-3	3640770353841
1	521	1	1	1	3	3640770359399
1	522	0	1	0	-1	3640770364646
1	523	0	1	0	-4	3640770369827
1	524	0	1	0	-1	3640770374996
1	525	1	0	0	1	3640770380264
1	526	0	1	0	-4	3640770385479
1	527	1	1	1	3	3640770390539
1	528	0	1	0	-4	3640770395817
1	529	1	1	1	1	3640770400624
1	530	1	1	1	1	3640770405819
1	531	0	1	0	-3	3640770411358
1	532	0	0	1	-1	3640770416603
1	533	1	1	1	3	3640770422086
1	534	0	0	1	-2	3640770427186
1	535	0	1	0	-4	3640770432810
1	536	0	1	0	-1	3640770437795
1	537	1	0	0	2	3640770442827
1	538	1	1	1	1	3640770449593
1	539	1	1	1	2	3640770455170
1	540	0	0	1	0	3640770460832
1	541	0	1	0	0	3640770466616
1	542	1	1	1	0	3640770473267
1	543	0	1	0	-1	3640770478522
1	544	1	1	1	2	3640770483805
1	545	0	0	1	-1	3640770489254
1	546	1	1	1	3	3640770494969
1	547	1	1	1	0	3640770500749
1	548	0	0	1	-2	3640770506113
1	549	0	1	0	-2	3640770512334
1	550	0	1	0	-3	3640770518315
1	551	1	1	1	1	3640770523690
1	552	0	1	0	-1	3640770529270
1	553	0	1	0	-4	3640770534799
1	554	1	0	0	0	3640770540606
1	555	0	1	0	-3	3640770548102
1	556	1	1	1	1	3640770553670
1	557	0	1	0	-3	3640770559599
1	558	1	1	1	3	3640770565769
1	559	1	1	1	3	3640770571282
1	560	1	0	0	0	3640770576931
1	561	0	1	0	-4	3640770582704
1	562	1	1	1	3	3640770589137
1	563	0	1	0	-4	3640770594959
1	564	0	1	0	-2	3640770600403
1	565	0	1	0	-3	3640770607168
1	566	1	1	1	1	3640770612764
1	567	0	1	0	-4	3640770619605
1	568	0	0	1	-1	3640770625705
1	569	0	0	1	-1	3640770716126
1	570	0	1	0	-2	3640770722236
1	571	1	1	1	1	3640770727096
1	572	0	0	1	0	3640770732186
1	573	1	1	1	3	3640770737447
1	574	0	1	0	-1	3640770742286
1	575	1	0	0	1	3640770747056
1	576	1	1	1	2	3640770752517
1	577	1	0	0	0	3640770757697
1	578	0	1	0	-1	3640770764447
1	579	0	0	1	-1	3640770769488
1	580	0	1	0	-4	3640770776148
1	581	1	1	1	2	3640770781799
1	582	0	1	0	-1	3640770788428
1	583	0	1	0	-2	3640770793389
1	584	0	1	0	0	3640770798399
1	585	1	1	1	1	3640770803590
1	586	1	1	1	2	3640770808639
1	587	0	0	1	-1	3640770813280
1	588	1	1	1	2	3640770818290
1	589	0	1	0	0	3640770823500
1	590	0	1	0	0	3640770828521
1	591	0	1	0	-3	3640770833549
1	592	1	1	1	2	3640770838610
1	593	1	1	1	1	3640770843630
1	594	1	0	0	1	3640770848931
1	595	0	0	1	0	3640770854261
1	596	1	1	1	2	3640770859492
1	597	0	1	0	-1	3640770864241
1	598	0	1	0	-4	3640770869411
1	599	1	0	0	0	3640770874762
1	600	0	1	0	-2	3640770881741
1	601	1	1	1	4	3640771378751
1	602	0	1	0	-2	3640771384782
1	603	1	1	1	3	3640771390002
1	604	1	0	0	3	3640771395362
1	605	1	0	0	1	3640771400964
1	606	0	1	0	-4	3640771406353
1	607	0	0	1	-1	3640771411764
1	608	0	1	0	-4	3640771418304
1	609	1	1	1	2	3640771423423
1	610	1	1	1	3	3640771428533
1	611	1	0	0	0	3640771433554
1	612	0	1	0	-3	3640771439255
1	613	1	1	1	2	3640771444735
1	614	1	0	0	0	3640771450026
1	615	1	0	0	0	3640771455485
1	616	0	1	0	-3	3640771460756
1	617	0	1	0	-1	3640771466135
1	618	0	1	0	-3	3640771471206
1	619	1	1	1	3	3640771476146
1	620	1	0	0	1	3640771481145
1	621	0	0	1	0	3640771486256
1	622	1	1	1	1	3640771493506
1	623	1	1	1	2	3640771498796
1	624	0	1	0	-4	3640771503588
1	625	1	1	1	3	3640771508498
1	626	0	1	0	-3	3640771513458
1	627	0	0	1	0	3640771518607
1	628	0	0	1	-1	3640771523958
1	629	1	1	1	3	3640771529097
1	630	1	1	1	1	3640771534617
1	631	0	1	0	-3	3640771539548
1	632	0	1	0	-3	3640771544599
1	633	1	1	1	1	3640771549738
1	634	0	1	0	-3	3640771555409
1	635	1	1	1	3	3640771560308
1	636	0	1	0	-1	3640771565749
1	637	0	1	0	-4	3640771570788
1	638	0	0	1	-1	3640771575719
1	639	1	1	1	0	3640771581379
1	640	1	0	0	1	3640771586429
1	641	1	1	1	4	3640771591600
1	642	0	1	0	-3	3640771596751
1	643	0	1	0	-4	3640771601840
1	644	0	1	0	-1	3640771607240
1	645	1	1	1	1	3640771614170
1	646	1	1	1	1	3640771619381
1	647	1	1	1	0	3640771624841
1	648	0	0	1	0	3640771630502
1	649	0	0	1	-2	3640771636942
1	650	1	1	1	2	3640771642232
1	651	0	1	0	-2	3640771647971
1	652	1	1	1	2	3640771653631
1	653	0	0	1	-1	3640771659863
1	654	0	1	0	-3	3640771665483
1	655	0	0	1	-4	3640771670483
1	656	1	1	1	3	3640771676353
1	657	1	1	1	0	3640771681634
1	658	0	0	1	0	3640771689122
1	659	1	1	1	2	3640771695883
1	660	0	1	0	-1	3640771701004
1	661	0	1	0	-4	3640771706334
1	662	0	1	0	-3	3640771711593
1	663	1	1	1	2	3640771716544
1	664	0	1	0	-3	3640771721804
1	665	1	1	1	1	3640771726804
1	666	0	1	0	-2	3640771731965
1	667	1	1	1	0	3640771738144
1	668	0	0	1	-2	3640771743494
1	669	1	1	1	1	3640771751136
1	670	0	0	1	0	3640771755605
1	671	1	1	1	2	3640771761215
1	672	1	1	1	3	3640771766336
1	673	1	0	0	1	3640771771286
1	674	0	1	0	-4	3640771776276
1	675	0	1	0	-4	3640771780827
1	676	1	0	0	0	3640771785416
1	677	1	1	1	2	3640771790517
1	678	1	1	1	3	3640771795337
1	679	0	1	0	-4	3640771800887
1	680	1	1	1	3	3640771805767
1	681	1	1	1	1	3640771810957
1	682	0	1	0	-2	3640771816028
1	683	0	1	0	-2	3640771821128
1	684	0	1	0	-4	3640771826199
1	685	1	1	1	4	3640771831028
1	686	0	1	0	-3	3640771835828
1	687	1	1	1	2	3640771840748
1	688	1	1	1	0	3640771845537
1	689	0	1	0	-3	3640771850299
1	690	1	1	1	0	3640771855192
1	691	0	1	0	-3	3640771859880
1	692	1	1	1	3	3640771864679
1	693	0	0	1	-2	3640771869570
1	694	0	1	0	-3	3640771874370
1	695	0	0	1	0	3640771878840
1	696	1	1	1	4	3640771883689
1	697	1	1	1	0	3640771888381
1	698	1	1	1	2	3640771895400
1	699	0	0	1	-3	3640771899820
1	700	1	1	1	3	3640771904860
1	701	1	1	1	1	3640771909472
1	702	0	1	0	-4	3640771914421
1	703	0	1	0	-3	3640771919161
1	704	1	0	0	1	3640771923931
1	705	1	1	1	2	3640771929783
1	706	1	1	1	0	3640771935122
1	707	0	1	0	-2	3640771940362
1	708	1	1	1	4	3640771945343
1	709	1	1	1	2	3640771950123
1	710	0	0	1	0	3640771954623
1	711	0	0	1	0	3640771959342
1	712	1	0	0	0	3640771964173
1	713	1	1	1	0	3640771968863
1	714	0	1	0	-1	3640771973582
1	715	1	1	1	3	3640771978633
1	716	1	0	0	0	3640771983483
1	717	1	0	0	0	3640771988183
1	718	0	1	0	-1	3640771993444
1	719	0	1	0	-2	3640771998044
1	720	0	0	1	-1	3640772002544
1	721	1	1	1	2	3640772007064
1	722	1	1	1	0	3640772011427
1	723	0	0	1	-1	3640772015725
1	724	1	1	1	0	3640772020917
1	725	0	1	0	-3	3640772025544
1	726	0	1	0	-2	3640772030205
1	727	1	1	1	2	3640772035196
1	728	0	1	0	-1	3640772039827
1	729	1	0	0	0	3640772044725
1	730	0	1	0	-2	3640772049457
1	731	1	1	1	0	3640772054235
1	732	1	1	1	1	3640772058879
1	733	0	1	0	-4	3640772064246
1	734	0	1	0	-3	3640772068727
1	735	1	1	1	2	3640772073359
1	736	0	1	0	-2	3640772078009
1	737	1	1	1	3	3640772082497
1	738	0	1	0	-4	3640772087487
1	739	0	1	0	-3	3640772092228
1	740	0	1	0	-1	3640772096868
1	741	1	1	1	0	3640772101401
1	742	0	0	1	-3	3640772106459
1	743	0	1	0	-3	3640772111027
1	744	1	1	1	1	3640772115318
1	745	0	1	0	-3	3640772120049
1	746	1	1	1	2	3640772124749
1	747	1	0	0	2	3640772130000
1	748	0	0	1	-1	3640772135092
1	749	0	1	0	-1	3640772139859
1	750	1	1	1	4	3640772144192
1	751	0	1	0	0	3640772148938
1	752	1	1	1	3	3640772153731
1	753	1	0	0	0	3640772158630
1	754	0	0	1	-1	3640772163889
1	755	1	1	1	2	3640772168403
1	756	1	0	0	2	3640772173180
1	757	0	1	0	-4	3640772179070
1	758	0	1	0	0	3640772183418
1	759	0	1	0	-2	3640772187825
1	760	1	1	1	3	3640772192450
1	761	1	0	0	0	3640772197321
1	762	0	1	0	-3	3640772202275
1	763	0	1	0	-4	3640772206832
1	764	1	0	0	1	3640772211922
1	765	0	1	0	-3	3640772216734
1	766	0	1	0	-4	3640772221382
1	767	1	0	0	1	3640772226292
1	768	1	1	1	3	3640772231512
1	769	1	1	1	3	3640772236243
1	770	0	1	0	0	3640772241117
1	771	1	1	1	0	3640772246045
1	772	1	1	1	3	3640772250722
1	773	1	1	1	3	3640772255510
1	774	0	1	0	0	3640772260193
1	775	0	1	0	-1	3640772265323
1	776	1	0	0	2	3640772270174
1	777	1	1	1	1	3640772275054
1	778	0	1	0	-1	3640772279764
1	779	0	1	0	-1	3640772284353
1	780	0	1	0	-1	3640772288933
1	781	1	1	1	3	3640772293607
1	782	1	1	1	1	3640772297964
1	783	0	1	0	-1	3640772302591
1	784	1	1	1	2	3640772307441
1	785	1	1	1	0	3640772312122
1	786	0	1	0	-2	3640772316910
1	787	0	1	0	-2	3640772321841
1	788	1	1	1	0	3640772326825
1	789	1	1	1	2	3640772331534
1	790	1	1	1	2	3640772335801
1	791	0	1	0	-1	3640772340675
1	792	1	1	1	3	3640772345436
1	793	0	1	0	-2	3640772350556
1	794	1	1	1	2	3640772355488
1	795	1	1	1	2	3640772360588
1	796	1	1	1	4	3640772365623
1	797	0	1	0	-1	3640772371787
1	798	1	1	1	1	3640772376347
1	799	1	1	1	1	3640772381026
1	800	0	1	0	-2	3640772386234
1	801	1	1	1	2	3640772391918
1	802	1	1	1	0	3640772397042
1	803	0	0	1	-2	3640772403088
1	804	1	1	1	0	3640772408263
1	805	0	0	1	-2	3640772414144
1	806	0	1	0	-4	3640772418908
1	807	1	1	1	4	3640772423209
1	808	0	1	0	-4	3640772427969
1	809	1	1	1	0	3640772432921
1	810	1	1	1	3	3640772437958
1	811	0	1	0	-1	3640772442920
1	812	1	0	0	1	3640772447610
1	813	1	0	0	1	3640772452889
1	814	1	0	0	2	3640772457516
1	815	0	1	0	-1	3640772462430
1	816	1	1	1	0	3640772467256
1	817	1	1	1	4	3640772472263
1	818	1	1	1	4	3640772477349
1	819	0	0	1	-2	3640772482001
1	820	1	1	1	2	3640772487272
1	821	0	0	1	-4	3640772494851
1	822	0	1	0	-1	3640772499631
1	823	0	1	0	-4	3640772504644
1	824	1	1	1	3	3640772509561
1	825	1	1	1	3	3640772513833
1	826	1	1	1	2	3640772518950
1	827	0	0	1	-2	3640772523853
1	828	0	0	1	-2	3640772528933
1	828	0	0	1	-2	3640772534612
1	829	1	1	1	4	3640772537751
1	830	1	1	1	1	3640772542711
1	831	0	1	0	-2	3640772547993
1	832	1	1	1	1	3640772553203
1	833	1	1	1	4	3640772559290
1	834	0	0	1	-3	3640772564487
1	835	0	1	0	-1	3640772570188
1	836	0	1	0	-3	3640772575433
1	837	1	1	1	4	3640772580555
1	838	0	1	0	0	3640772586393
1	839	1	1	1	1	3640772592615
1	840	0	1	0	-1	3640772597600
1	841	0	1	0	-2	3640772603285
1	842	1	1	1	4	3640772608021
1	843	0	1	0	-2	3640772613506
1	844	0	0	1	-2	3640772618656
1	845	0	1	0	-1	3640772625107
1	846	1	1	1	3	3640772630363
1	847	0	1	0	-3	3640772636014
1	848	1	1	1	0	3640772641749
1	849	0	1	0	-4	3640772647151
1	850	0	0	1	-1	3640772651480
2	1	0	0	1	-1	3640587521487
2	2	1	1	1	2	3640587528208
2	3	0	0	1	-3	3640587533759
2	4	1	1	1	4	3640587539477
2	5	0	1	0	-2	3640587544878
2	6	1	1	1	3	3640587550438
2	7	1	1	1	1	3640587555839
2	8	0	0	1	-2	3640587561269
2	9	0	0	1	0	3640587567020
2	10	1	1	1	4	3640587572330
2	11	0	1	0	-1	3640587577430
2	12	1	1	1	3	3640587582810
2	13	0	1	0	-1	3640587587989
2	14	0	1	0	-2	3640587593270
2	14	0	0	1	-1	3640587598401
2	15	1	1	1	2	3640587601651
2	16	1	1	1	4	3640587607181
2	17	1	1	1	4	3640587612611
2	18	0	1	0	0	3640587618192
2	19	0	1	0	-4	3640587623601
2	20	0	0	1	-2	3640587629140
2	21	1	1	1	0	3640587634601
2	22	0	1	0	-4	3640587640122
2	23	1	1	1	3	3640587645291
2	24	0	1	0	-2	3640587650762
2	25	0	1	0	-1	3640587656263
2	26	1	1	1	2	3640587661672
2	27	0	1	0	-4	3640587666972
2	28	1	1	1	3	3640587672313
2	29	0	1	0	-4	3640587677803
2	30	1	0	0	1	3640587683063
2	31	1	0	0	1	3640587689443
2	32	1	0	0	3	3640587695283
2	33	0	1	0	-4	3640587701573
2	34	1	1	1	3	3640587707105
2	35	1	1	1	2	3640587712634
2	36	0	1	0	0	3640587719253
2	37	0	1	0	-4	3640587724564
2	38	1	1	1	2	3640587729984
2	39	1	1	1	1	3640587737134
2	40	1	1	1	2	3640587742855
2	41	0	1	0	-2	3640587748336
2	42	1	1	1	1	3640587753815
2	43	1	1	1	2	3640587759427
2	44	1	0	0	0	3640587764805
2	45	0	1	0	-4	3640587771076
2	46	0	1	0	-2	3640587776627
2	47	1	1	1	2	3640587781997
2	48	1	1	1	3	3640587787287
2	49	1	1	1	0	3640587792616
2	50	0	0	1	-2	3640587798077
2	51	0	0	1	-2	3640587803296
2	51	1	0	0	4	3640587809297
2	52	0	0	1	-2	3640587812707
2	53	1	1	1	2	3640587818268
2	54	0	0	1	0	3640587823597
2	55	1	1	1	3	3640587829259
2	56	0	1	0	-3	3640587834778
2	57	1	1	1	2	3640587840008
2	58	0	1	0	-4	3640587845099
2	59	0	1	0	-3	3640587850409
2	60	1	1	1	0	3640587855799
2	61	1	1	1	2	3640587861439
2	62	1	1	1	1	3640587866689
2	63	0	0	1	-1	3640587871909
2	64	0	1	0	-1	3640587877759
2	65	1	1	1	0	3640587883330
2	66	0	1	0	-4	3640587888740
2	67	1	1	1	1	3640587894040
2	68	1	1	1	2	3640587899401
2	68	0	0	1	-3	3640587906041
2	69	1	1	1	3	3640587908811
2	70	1	1	1	0	3640587914402
2	71	1	0	0	0	3640587919702
2	72	0	1	0	-3	3640587925042
2	73	0	0	1	0	3640587930071
2	73	0	0	1	0	3640587935772
2	74	1	1	1	3	3640587939151
2	74	0	0	1	-4	3640587944812
2	75	1	1	1	2	3640587947992
2	76	1	1	1	4	3640587953033
2	77	1	1	1	2	3640587958492
2	78	0	1	0	-3	3640587963972
2	79	1	1	1	1	3640587969193
2	80	1	1	1	1	3640587974363
2	81	1	0	0	0	3640587979972
2	82	0	0	1	-2	3640587985705
2	83	0	0	1	-2	3640587991143
2	84	1	1	1	3	3640587996463
2	85	1	1	1	2	3640588001724
2	86	0	1	0	-4	3640588007184
2	87	0	1	0	-1	3640588012464
2	88	0	0	1	0	3640588017724
2	89	1	1	1	1	3640588023224
2	90	1	1	1	2	3640588028416
2	91	1	1	1	3	3640588033614
2	92	0	1	0	-1	3640588038706
2	93	0	1	0	-4	3640588044056
2	94	0	1	0	-4	3640588049136
2	95	1	0	0	0	3640588054076
2	96	1	1	1	0	3640588059296
2	97	1	1	1	1	3640588064965
2	98	0	1	0	-3	3640588070576
2	99	0	1	0	-1	3640588075916
2	100	0	1	0	-1	3640588081716
2	101	1	1	1	4	3640588087326
2	102	1	1	1	3	3640588093318
2	103	1	1	1	3	3640588098837
2	104	0	0	1	0	3640588104478
2	105	1	1	1	2	3640588110218
2	106	1	1	1	3	3640588115837
2	107	0	0	1	-1	3640588120959
2	108	1	1	1	2	3640588126448
2	109	0	1	0	-3	3640588131671
2	110	1	1	1	4	3640588137079
2	111	0	1	0	-4	3640588142259
2	112	1	0	0	1	3640588147539
2	113	0	1	0	-3	3640588152860
2	114	0	1	0	-2	3640588158260
2	115	0	1	0	-4	3640588163940
2	116	1	1	1	0	3640588169429
2	117	0	1	0	-4	3640588174561
2	118	0	1	0	-1	3640588179821
2	119	0	1	0	-3	3640588185210
2	120	1	1	1	1	3640588191071
2	121	1	0	0	0	3640588196161
2	122	1	1	1	3	3640588201550
2	123	0	1	0	-2	3640588206871
2	124	1	1	1	1	3640588212301
2	125	1	0	0	1	3640588217791
2	126	0	1	0	-2	3640588224911
2	127	1	1	1	0	3640588230214
2	128	0	1	0	-4	3640588235492
2	129	0	0	1	-2	3640588240822
2	130	1	1	1	3	3640588248102
2	131	1	1	1	1	3640588253402
2	132	0	1	0	-2	3640588258863
2	133	0	1	0	-2	3640588264146
2	134	1	0	0	2	3640588270263
2	135	1	1	1	1	3640588276543
2	136	1	0	0	0	3640588281694
2	137	0	1	0	0	3640588287054
2	138	1	1	1	2	3640588293253
2	139	1	1	1	3	3640588298354
2	140	0	1	0	0	3640588304165
2	141	0	0	1	0	3640588309637
2	142	0	1	0	-3	3640588314985
2	143	1	1	1	4	3640588320204
2	144	1	0	0	1	3640588325477
2	145	1	1	1	2	3640588331007
2	146	0	0	1	-3	3640588336129
2	147	1	1	1	4	3640588341695
2	148	1	1	1	3	3640588346729
2	149	1	1	1	4	3640588352149
2	150	0	1	0	-3	3640588357166
2	151	1	1	1	1	3640588362485
2	152	1	1	1	2	3640588367727
2	153	1	1	1	4	3640588372821
2	154	0	0	1	-1	3640588378088
2	155	1	1	1	3	3640588383508
2	156	1	1	1	4	3640588388842
2	157	1	0	0	1	3640588394002
2	158	0	1	0	0	3640588399027
2	159	0	1	0	-2	3640588404109
2	160	1	1	1	3	3640588409188
2	161	0	1	0	-3	3640588414464
2	162	1	0	0	0	3640588419797
2	163	1	0	0	0	3640588425764
2	164	0	1	0	-2	3640588431069
2	165	0	1	0	-4	3640588436128
2	166	1	1	1	4	3640588441059
2	166	0	0	1	-3	3640588446155
2	167	1	0	0	0	3640588448812
2	168	0	1	0	-4	3640588454454
2	169	0	0	1	-1	3640588461393
2	170	1	1	1	3	3640588466670
2	171	0	1	0	-3	3640588471819
2	172	0	0	1	0	3640588476762
2	173	0	1	0	-1	3640588482550
2	174	1	1	1	1	3640588487790
2	175	0	0	1	-4	3640588493402
2	176	1	1	1	0	3640588499792
2	177	0	1	0	-3	3640588505082
2	177	1	0	0	0	3640588510362
2	178	1	1	1	4	3640588513326
2	179	1	1	1	2	3640588518726
2	180	0	1	0	-3	3640588524052
2	181	1	0	0	1	3640588529063
2	182	1	1	1	3	3640588534718
2	183	0	0	1	-1	3640588540188
2	184	1	1	1	3	3640588547726
2	185	0	1	0	0	3640588552997
2	186	0	1	0	-3	3640588558193
2	187	0	1	0	-3	3640588563719
2	188	1	1	1	2	3640588568997
2	189	1	1	1	2	3640588573999
2	190	0	1	0	-3	3640588579120
2	191	0	1	0	-3	3640588584275
2	192	0	1	0	0	3640588589562
2	193	1	1	1	4	3640588594639
2	194	0	1	0	-4	3640588599479
2	195	1	1	1	3	3640588604681
2	196	1	1	1	1	3640588609909
2	197	1	1	1	3	3640588614799
2	198	0	1	0	-1	3640588619876
2	199	1	1	1	2	3640588624801
2	200	1	0	0	0	3640588629787
2	201	0	1	0	-1	3640588636495
2	202	0	1	0	-4	3640588641716
2	203	0	1	0	0	3640588646775
2	204	1	1	1	4	3640588651856
2	205	0	0	1	-1	3640588657474
2	206	1	0	0	0	3640588664356
2	207	1	1	1	2	3640588671646
2	208	1	1	1	3	3640588676761
2	209	0	1	0	-4	3640588681707
2	210	1	1	1	2	3640588686931
2	211	1	1	1	3	3640588692090
2	212	1	1	1	4	3640588697191
2	213	0	1	0	-3	3640588702829
2	214	1	0	0	2	3640588707969
2	215	1	0	0	0	3640588713548
2	216	1	1	1	2	3640588720345
2	217	0	1	0	-1	3640588726447
2	218	0	1	0	-1	3640588732714
2	219	1	0	0	1	3640588738016
2	220	1	1	1	3	3640588743579
2	221	0	1	0	-1	3640588748907
2	222	1	0	0	1	3640588754171
2	223	1	1	1	4	3640588759950
2	224	1	1	1	2	3640588765450
2	225	0	1	0	-2	3640588770867
2	226	1	0	0	1	3640588776713
2	227	0	1	0	-2	3640588781950
2	228	1	1	1	3	3640588787832
2	229	1	1	1	0	3640588793222
2	230	1	1	1	2	3640588799042
2	231	0	1	0	-2	3640588805405
2	232	0	1	0	-2	3640588810625
2	233	0	1	0	-2	3640588815682
2	234	1	1	1	2	3640588820735
2	235	0	1	0	-3	3640588826939
2	236	1	0	0	0	3640588832393
2	237	0	1	0	-4	3640588837715
2	238	0	1	0	-3	3640588843077
2	239	1	0	0	0	3640588848272
2	240	0	1	0	-2	3640588853506
2	241	0	1	0	0	3640588859141
2	242	0	1	0	-2	3640588864691
2	243	1	0	0	2	3640588870304
2	244	1	0	0	0	3640588876064
2	245	1	1	1	3	3640588881529
2	246	0	1	0	-3	3640588886640
2	247	1	1	1	3	3640588891954
2	248	1	1	1	0	3640588897594
2	249	0	1	0	-4	3640588902813
2	250	1	1	1	1	3640588908045
2	251	0	1	0	-2	3640589400296
2	252	1	1	1	1	3640589406416
2	253	0	1	0	-2	3640589411656
2	254	1	1	1	2	3640589417935
2	255	1	0	0	0	3640589423898
2	256	1	1	1	2	3640589429429
2	257	0	1	0	-1	3640589434504
2	258	1	1	1	3	3640589439939
2	259	0	1	0	-2	3640589445564
2	260	1	1	1	3	3640589450986
2	261	0	1	0	-1	3640589456468
2	262	0	1	0	-1	3640589461836
2	263	1	0	0	0	3640589467247
2	264	1	0	0	2	3640589472380
2	265	0	1	0	-4	3640589479101
[truncated: 10,791 more rows]
