# Supplementary material for: Dynamics of history-dependent perceptual judgment
Source: Nat Commun. 2021 Oct 15;12:6036. doi: 10.1038/s41467-021-26104-2 (PMC8521591; doi:10.1038/s41467-021-26104-2)
Supplement: Supplementary file 4 — Source Data [file 41467_2021_26104_MOESM4_ESM.zip › Source Data/Main_Rat_Dataset_Fig_1_2_3_4_5_6_S1_S2_S3_S4_S5_S6_S7_S10_Table_T1_T2.csv]

rat	trialID	cat	hitmiss	action	stimID	ts_trial
5	1	1	1	0	-3	637541
5	2	0	1	1	3	644637
5	3	0	1	1	1	664753
5	4	1	0	1	-2	671553
5	5	0	1	1	1	678969
5	6	1	1	0	-4	686181
5	7	0	1	1	3	693769
5	8	1	1	0	-4	701109
5	9	1	0	1	0	707969
5	10	0	0	0	0	721657
5	11	1	0	1	-1	728685
5	12	1	1	0	-4	739377
5	13	0	1	1	1	747381
5	14	1	1	0	-3	754933
5	15	1	1	0	-3	762089
5	16	0	1	1	2	769653
5	17	1	1	0	-2	776329
5	18	0	1	1	2	784261
5	19	0	1	1	2	791109
5	20	1	1	0	0	798321
5	21	0	0	0	1	814669
5	22	1	0	1	-1	820905
5	23	0	1	1	0	837121
5	24	1	1	0	-3	845201
5	25	1	0	1	-3	852701
5	26	0	1	1	0	859809
5	27	1	1	0	-4	867557
5	28	1	0	1	-1	875393
5	29	1	1	0	-4	882157
5	30	0	0	0	1	889549
5	31	1	1	0	-3	904205
5	32	1	0	1	-3	911705
5	33	0	1	1	3	918597
5	34	0	1	1	4	926549
5	35	1	1	0	-3	934277
5	36	1	0	1	-1	941737
5	37	0	0	0	1	950813
5	38	1	1	0	-2	967385
5	39	0	1	1	2	975885
5	40	1	1	0	-3	982829
5	41	1	0	1	-4	990525
5	42	0	1	1	1	998157
5	43	1	0	1	0	1006425
5	44	0	1	1	3	1013357
5	45	0	1	1	1	1022321
5	46	0	0	0	0	1030565
5	47	1	1	0	-3	1038185
5	48	0	1	1	4	1045545
5	49	0	0	0	3	1052733
5	50	0	1	1	2	1059661
5	51	1	1	0	-3	1068325
5	52	0	1	1	1	1075841
5	53	1	1	0	-2	1082841
5	54	0	1	1	4	1089669
5	55	0	1	1	4	1111065
5	56	1	1	0	-3	1117669
5	57	0	1	1	1	1125385
5	58	0	1	1	4	1132577
5	59	1	1	0	-1	1140057
5	60	1	0	1	0	1146437
5	61	1	1	0	-1	1153541
5	62	0	0	0	3	1160113
5	63	1	1	0	-4	1173849
5	64	1	0	1	-2	1185389
5	65	0	1	1	0	1195549
5	66	1	1	0	-4	1203265
5	67	0	1	1	1	1210597
5	68	1	1	0	-4	1217705
5	69	1	0	1	-3	1225329
5	70	1	0	1	0	1233745
5	71	0	1	1	1	1245477
5	72	1	1	0	-2	1252317
5	73	1	1	0	-4	1259217
5	74	1	1	0	-3	1268105
5	75	0	1	1	3	1275893
5	76	0	1	1	3	1282721
5	77	0	1	1	1	1290665
5	78	1	1	0	-3	1298133
5	79	1	0	1	0	1305749
5	80	0	0	0	3	1312997
5	81	0	1	1	1	1324557
5	82	0	1	1	1	1332301
5	83	0	0	0	1	1340121
5	84	1	0	1	-1	1355333
5	85	0	1	1	4	1362273
5	86	0	0	0	0	1369617
5	87	1	0	1	-3	1376705
5	88	0	1	1	3	1383685
5	89	0	1	1	4	1391481
5	90	0	0	0	1	1398757
5	91	1	1	0	-1	1405745
5	92	0	1	1	0	1412773
5	93	0	1	1	4	1420473
5	94	0	0	0	0	1428037
5	95	1	0	1	0	1434909
5	96	0	1	1	1	1442377
5	97	0	1	1	1	1450329
5	98	0	1	1	3	1458501
5	99	1	1	0	-1	1466177
5	100	0	1	1	3	1474033
5	101	0	1	1	2	1481821
5	102	0	0	0	3	1490853
5	103	1	0	1	-3	1499917
5	104	1	1	0	-3	1506921
5	105	0	1	1	4	1514237
5	106	1	0	1	-1	1522025
5	107	1	1	0	-1	1528965
5	108	1	1	0	-3	1536321
5	109	0	1	1	3	1544073
5	110	0	1	1	0	1551709
5	111	0	1	1	3	1560309
5	112	1	1	0	-4	1567941
5	113	1	0	1	-3	1574853
5	114	1	1	0	-1	1582141
5	115	0	1	1	4	1589869
5	116	1	1	0	-3	1597785
5	117	0	0	0	1	1605729
5	118	1	1	0	-4	1613389
5	119	0	0	0	3	1621649
5	120	1	1	0	-4	1628685
5	121	0	1	1	4	1635765
5	122	1	0	1	-4	1643717
5	123	1	1	0	-4	1652417
5	124	1	1	0	-4	1660113
5	125	0	1	1	1	1668213
5	126	1	1	0	-3	1675521
5	127	0	1	1	4	1683133
5	128	1	1	0	-1	1690825
5	129	0	0	0	1	1700829
5	130	0	1	1	2	1707673
5	131	0	0	0	0	1715845
5	132	1	1	0	-4	1723961
5	133	1	1	0	-4	1731889
5	134	1	1	0	-2	1739225
5	135	0	1	1	3	1748321
5	136	0	1	1	4	1755301
5	137	1	0	1	0	1767117
5	138	0	1	1	2	1776525
5	139	1	1	0	-2	1783705
5	140	0	1	1	3	1791053
5	141	1	1	0	-2	1798377
5	142	0	0	0	3	1805437
5	143	1	1	0	-4	1812289
5	144	0	0	0	3	1820125
5	145	0	1	1	3	1839545
5	146	1	1	0	-3	1846377
5	147	0	1	1	1	1853017
5	148	1	1	0	-3	1860069
5	149	0	0	0	2	1867869
5	150	0	1	1	3	1874941
5	151	1	0	1	-3	1882121
5	152	0	0	0	1	1889845
5	153	0	0	0	0	1897701
5	154	0	1	1	2	1905645
5	155	1	1	0	-2	1913529
5	156	1	1	0	-2	1921069
5	157	1	1	0	-3	1930881
5	158	0	1	1	0	1938889
5	159	0	1	1	1	1945657
5	160	1	0	1	-4	1953673
5	161	1	1	0	-1	1969509
5	162	1	0	1	-1	1979165
5	163	0	1	1	4	1986321
5	164	1	1	0	-4	1993653
5	165	0	0	0	2	2002061
5	166	0	1	1	1	2008965
5	167	0	1	1	3	2016757
5	168	1	1	0	-2	2024477
5	169	1	1	0	-3	2032049
5	170	0	1	1	1	2039369
5	171	0	1	1	1	2047681
5	172	1	1	0	-4	2056105
5	173	0	1	1	3	2064217
5	174	0	1	1	2	2077169
5	175	1	0	1	-1	2085309
5	176	0	1	1	2	2093065
5	177	0	1	1	2	2101765
5	178	0	1	1	2	2109685
5	179	1	0	1	-3	2118909
5	180	1	1	0	-3	2126217
5	181	0	1	1	4	2135793
5	182	1	1	0	-4	2143253
5	183	1	0	1	-1	2151145
5	184	1	1	0	-3	2158765
5	185	0	1	1	1	2168737
5	186	0	1	1	2	2176013
5	187	0	1	1	1	2183049
5	188	1	0	1	0	2191253
5	189	1	1	0	-1	2198421
5	190	1	1	0	-1	2206709
5	191	0	1	1	0	2214977
5	192	1	1	0	0	2222425
5	193	1	1	0	-4	2231181
5	194	0	0	0	2	2238757
5	195	0	1	1	3	2246553
5	196	0	1	1	1	2253817
5	197	1	1	0	-4	2260905
5	198	0	1	1	2	2268221
5	199	0	1	1	3	2280689
5	200	1	0	1	-1	2288993
5	201	1	1	0	-3	2296273
5	202	1	1	0	-3	2305905
5	203	0	1	1	0	2313437
5	204	0	1	1	2	2329949
5	205	1	1	0	-1	2341377
5	206	1	0	1	-3	2365893
5	207	0	0	0	2	2374301
5	208	1	1	0	-1	2381473
5	209	1	0	1	-4	2389753
5	210	1	1	0	-1	2398153
5	211	1	0	1	0	2433649
5	212	0	1	1	2	2508709
5	213	1	1	0	-3	2516853
5	214	1	1	0	-2	2525293
5	215	1	1	0	-2	2540165
5	216	1	1	0	-3	2548397
5	217	0	0	0	2	2557069
5	218	1	1	0	-3	2565901
5	219	1	1	0	-1	2575037
5	220	0	1	1	3	2583873
5	221	0	1	1	3	2591493
5	222	1	1	0	-2	2599569
5	223	0	1	1	4	2607873
5	224	0	1	1	2	2615397
5	225	1	1	0	-3	2622329
5	226	1	0	1	-1	2634985
5	227	0	1	1	2	2642417
5	228	1	1	0	-4	2650469
5	229	1	1	0	0	2658173
5	230	0	1	1	1	2666893
5	231	1	1	0	-4	2675589
5	232	1	1	0	-3	2683353
5	233	0	1	1	4	2691997
5	234	1	0	1	-1	2699913
5	235	0	0	0	1	2707217
5	236	1	1	0	-2	2714461
5	237	0	0	0	3	2722609
5	238	0	1	1	4	2730649
5	239	0	1	1	2	2738093
5	240	1	1	0	0	2745713
5	241	1	1	0	-1	2753641
5	242	0	0	0	1	2766517
5	243	0	1	1	3	2774549
5	244	1	1	0	-3	2781769
5	245	0	1	1	1	2790125
5	246	0	0	0	1	2796885
5	247	0	1	1	2	2852581
5	248	0	1	1	3	2860881
5	249	1	1	0	0	2868761
5	250	0	1	1	4	2878021
5	251	1	1	0	-3	2886493
5	252	1	1	0	-4	2899533
5	253	0	1	1	1	2913909
5	254	0	0	0	0	2921621
5	255	1	1	0	-2	2928829
5	256	0	1	1	3	2936417
5	257	1	1	0	-1	2943853
5	258	0	1	1	4	2951773
5	259	1	1	0	-4	2964977
5	260	0	0	0	3	2974965
5	261	1	1	0	-4	2987585
5	262	0	1	1	1	3049649
5	263	0	1	1	2	3057581
5	264	1	1	0	-2	3068497
5	265	1	0	1	-3	3137133
5	266	0	1	1	0	3147949
5	267	1	1	0	-1	3156181
5	268	0	0	0	1	3164133
5	269	1	1	0	-1	3173089
5	270	1	1	0	-2	3181057
5	271	1	1	0	-3	3189085
5	272	0	1	1	3	3199549
5	273	0	1	1	2	3207449
5	274	1	1	0	-3	3215409
5	275	1	0	1	-1	3224157
5	276	0	0	0	1	3231445
5	277	0	0	0	2	3239197
5	278	1	1	0	-2	3247813
5	279	1	1	0	-4	3256397
5	280	1	1	0	-2	3264133
5	281	0	1	1	4	3273249
5	282	1	0	1	-1	3280297
5	283	1	0	1	-3	3290897
5	284	0	1	1	2	3305365
5	285	1	1	0	-1	3312365
5	286	1	0	1	-1	3373385
5	287	0	1	1	1	3405749
5	1	1	1	0	-3	16238633
5	2	1	1	0	-3	16254441
5	3	0	1	1	1	16262433
5	4	1	1	0	-3	16269505
5	5	1	1	0	-2	16289913
5	6	1	0	1	-1	16297521
5	7	1	0	1	-1	16305833
5	8	1	1	0	-1	16312653
5	9	0	1	1	2	16320213
5	10	0	0	0	1	16327249
5	11	0	1	1	1	16338785
5	12	0	1	1	1	16349493
5	13	0	1	1	0	16356573
5	14	0	0	0	1	16363385
5	15	0	1	1	1	16370001
5	16	1	1	0	-4	16377921
5	17	0	1	1	4	16384705
5	18	0	1	1	4	16391693
5	19	0	1	1	4	16398357
5	20	1	1	0	-4	16406189
5	21	1	0	1	0	16417589
5	22	1	0	1	0	16425765
5	23	1	0	1	0	16432729
5	24	1	0	1	0	16439981
5	25	1	0	1	0	16449813
5	26	1	0	1	0	16458677
5	27	1	0	1	0	16466141
5	28	1	1	0	0	16477085
5	29	1	1	0	-3	16485309
5	30	0	1	1	2	16494069
5	31	1	1	0	-4	16501645
5	32	0	1	1	4	16514557
5	33	1	1	0	-3	16527357
5	34	1	1	0	-3	16535125
5	35	0	1	1	1	16542737
5	36	0	0	0	1	16549525
5	37	0	1	1	0	16557597
5	38	1	1	0	0	16564781
5	39	0	1	1	4	16571753
5	40	1	1	0	-2	16578861
5	41	0	1	1	3	16585981
5	42	0	1	1	2	16592917
5	43	0	0	0	1	16600341
5	44	1	0	1	-2	16607921
5	45	1	1	0	-2	16619753
5	46	1	0	1	-1	16627665
5	47	1	1	0	-4	16634621
5	48	0	0	0	0	16642477
5	49	0	1	1	2	16650029
5	50	0	0	0	1	16657205
5	51	1	0	1	-4	16665181
5	52	1	1	0	-3	16680737
5	53	0	1	1	0	16687949
5	54	0	1	1	2	16695057
5	55	1	1	0	-3	16702301
5	56	0	1	1	2	16711313
5	57	0	1	1	2	16719137
5	58	1	1	0	-2	16726925
5	59	1	0	1	-1	16735753
5	60	0	1	1	4	16747553
5	61	0	1	1	3	16755773
5	62	0	1	1	4	16764621
5	63	1	1	0	-2	16772601
5	64	1	0	1	-2	16780829
5	65	1	1	0	-4	16787337
5	66	0	1	1	1	16794525
5	67	0	1	1	3	16802181
5	68	1	1	0	-3	16812681
5	69	0	1	1	4	16822597
5	70	1	1	0	-3	16835737
5	71	0	1	1	1	16843533
5	72	0	1	1	2	16851725
5	73	0	1	1	3	16859665
5	74	1	1	0	-4	16868113
5	75	0	1	1	3	16877097
5	76	1	1	0	-4	16884881
5	77	1	0	1	-2	16892373
5	78	0	0	0	1	16899221
5	79	0	1	1	1	16907393
5	80	0	1	1	0	16915181
5	81	1	1	0	-1	16922417
5	82	1	1	0	-3	16936273
5	83	1	1	0	-3	16944225
5	84	0	1	1	3	16952277
5	85	0	0	0	0	16959489
5	86	0	1	1	3	16968573
5	87	1	1	0	-3	16977369
5	88	1	1	0	-3	16984317
5	89	1	0	1	-1	16992313
5	90	0	1	1	1	16998933
5	91	1	1	0	-1	17006585
5	92	0	1	1	1	17014509
5	93	0	1	1	1	17021825
5	94	1	1	0	-4	17032797
5	95	1	1	0	-2	17040001
5	96	0	1	1	3	17047793
5	97	1	1	0	-4	17058925
5	98	1	0	1	-2	17066585
5	99	0	1	1	2	17075205
5	100	0	1	1	2	17086317
5	101	1	1	0	-3	17094429
5	102	0	1	1	4	17101725
5	103	0	1	1	4	17109689
5	104	1	1	0	-3	17119481
5	105	1	0	1	-2	17129153
5	106	1	1	0	-3	17138145
5	107	0	1	1	4	17145249
5	108	1	0	1	-3	17152869
5	109	0	1	1	3	17159465
5	110	1	1	0	-1	17167193
5	111	0	0	0	2	17175741
5	112	0	0	0	2	17189605
5	113	1	1	0	-3	17204457
5	114	1	0	1	0	17212921
5	115	0	1	1	2	17219837
5	116	0	1	1	4	17228025
5	117	1	1	0	-1	17236381
5	118	0	0	0	0	17244165
5	119	1	1	0	-2	17251113
5	120	1	1	0	-4	17258985
5	121	1	1	0	0	17266737
5	122	0	1	1	3	17274789
5	123	1	0	1	0	17281325
5	124	1	1	0	-2	17287913
5	125	1	1	0	-4	17298373
5	126	0	1	1	0	17306809
5	127	1	0	1	-3	17313625
5	128	0	1	1	2	17320465
5	129	1	1	0	-3	17328417
5	130	0	1	1	4	17339433
5	131	1	0	1	-1	17346429
5	132	1	0	1	-1	17354033
5	133	1	1	0	0	17361253
5	134	0	1	1	2	17368897
5	135	1	1	0	-4	17376245
5	136	0	1	1	3	17384113
5	137	1	1	0	-2	17390517
5	138	0	0	0	4	17400037
5	139	1	1	0	-2	17407193
5	140	0	1	1	2	17415429
5	141	0	1	1	3	17422105
5	142	0	1	1	0	17430469
5	143	1	1	0	-2	17442593
5	144	1	1	0	-2	17450145
5	145	0	0	0	1	17464501
5	146	0	1	1	3	17473241
5	147	1	1	0	-3	17479633
5	148	1	1	0	-4	17514950
5	149	1	0	1	0	17524789
5	150	0	1	1	3	17535957
5	151	0	0	0	1	17544821
5	152	1	1	0	-4	17552029
5	153	1	0	1	-2	17561645
5	154	1	1	0	-4	17569049
5	155	0	1	1	0	17752273
5	156	1	1	0	-4	17762765
5	157	1	0	1	0	17774905
5	158	1	1	0	-3	17782865
5	159	1	1	0	-1	17797721
5	160	0	1	1	4	17807509
5	161	0	1	1	3	17815093
5	162	0	1	1	4	17823877
5	163	1	1	0	-2	17836997
5	164	1	1	0	-3	17848089
5	165	0	1	1	3	17857825
5	166	0	1	1	3	17866549
5	167	0	0	0	2	17874413
5	168	1	1	0	0	17881537
5	169	1	1	0	-4	17891805
5	170	0	1	1	4	17906281
5	171	1	1	0	-4	17916289
5	172	1	0	1	0	17933457
5	173	0	1	1	3	17940137
5	174	0	1	1	4	17949733
5	175	0	0	0	1	17959037
5	176	1	1	0	-1	17966217
5	177	1	1	0	-4	17976001
5	178	1	1	0	0	17985973
5	179	0	1	1	3	17996637
5	180	1	1	0	-2	18004973
5	181	1	0	1	0	18015949
5	182	0	1	1	3	18023341
5	183	1	0	1	0	18033337
5	184	0	1	1	1	18041165
5	185	1	1	0	-1	18050013
5	186	0	0	0	0	18059257
5	187	0	1	1	2	18070413
5	188	1	1	0	0	18081013
5	189	1	1	0	-1	18091337
5	190	1	0	1	-2	18101121
5	191	0	0	0	3	18109397
5	192	1	0	1	-1	18123857
5	193	1	0	1	-2	18137641
5	194	0	1	1	4	18265149
5	195	0	1	1	4	18275633
5	196	0	1	1	0	18290077
5	197	1	0	1	-3	18300257
5	198	1	1	0	-4	18308481
5	199	1	0	1	-1	18318685
5	200	1	1	0	-1	18329729
5	201	0	1	1	2	18338009
5	202	0	1	1	1	18347693
5	203	1	1	0	-4	18357885
5	204	1	1	0	-3	18391729
5	205	1	1	0	-3	18400649
5	206	0	1	1	4	18410165
5	207	1	1	0	0	18418225
5	208	1	1	0	-3	18438281
5	209	1	1	0	-4	18446661
5	210	1	0	1	-1	18464097
5	211	0	1	1	4	18470969
5	212	1	1	0	-1	18481497
5	213	1	1	0	-4	18490817
5	214	1	1	0	-3	18500173
5	215	0	0	0	0	18517001
5	216	1	1	0	-1	18525893
5	217	0	0	0	2	18537813
5	218	1	1	0	-3	18549081
5	219	0	1	1	3	18558373
5	220	1	0	1	0	18567053
5	221	1	1	0	-3	18574489
5	222	1	1	0	0	18584461
5	223	0	1	1	4	18594269
5	224	0	1	1	0	18603417
5	225	1	0	1	-4	18611709
5	226	0	0	0	0	18618705
5	227	1	1	0	-1	18625649
5	228	1	1	0	-1	18635025
5	229	1	1	0	-2	18643157
5	230	0	0	0	0	18658069
5	231	1	1	0	-1	18668613
5	232	0	1	1	0	18678373
5	233	0	1	1	2	18690885
5	234	0	1	1	2	18703341
5	235	1	1	0	0	18712757
5	236	1	1	0	-4	18722069
5	237	1	1	0	-2	18731485
5	238	0	0	0	0	18741225
5	239	0	1	1	3	18747849
5	240	0	1	1	4	18757689
5	241	1	0	1	-1	18766481
5	242	1	1	0	0	18773237
5	243	1	1	0	-1	18782285
5	244	0	0	0	1	18790669
5	1	1	1	0	-1	362096256
5	2	1	0	1	-2	362104204
5	3	1	1	0	-2	362111372
5	4	0	1	1	1.17	362118576
5	5	0	1	1	1.17	362126200
5	6	0	0	0	1.17	362156924
5	7	0	0	0	0	362166976
5	8	1	1	0	-3	362173988
5	9	1	1	0	-3	362181516
5	10	0	1	1	1.17	362196472
5	11	0	0	0	2.82	362204612
5	12	1	0	1	-2	362211412
5	13	1	1	0	-1	362235276
5	14	1	1	0	0	362243184
5	15	0	1	1	5.31	362250816
5	16	0	0	0	1.17	362258436
5	17	1	1	0	-2	362271632
5	18	0	1	1	1.17	362279212
5	19	0	1	1	2.82	362285928
5	20	1	1	0	-1	362292992
5	21	1	1	0	0	362308464
5	22	0	0	0	0	362316004
5	23	1	1	0	-1	362323820
5	24	1	1	0	-4	362330968
5	25	1	1	0	-4	362338652
5	26	0	1	1	5.31	362346848
5	27	1	0	1	-2	362353888
5	28	0	1	1	4	362360268
5	29	0	1	1	0	362368068
5	30	1	1	0	-2	362375268
5	31	0	1	1	5.31	362383348
5	32	0	0	0	1.17	362394472
5	33	0	1	1	2.82	362402664
5	34	1	1	0	-3	362408912
5	35	0	1	1	5.31	362415264
5	36	0	1	1	5.31	362421740
5	37	0	1	1	1.17	362428784
5	38	1	1	0	-1	362436300
5	39	1	1	0	-1	362451516
5	40	0	0	0	2.82	362458956
5	41	0	1	1	4	362466300
5	42	1	1	0	-2	362480028
5	43	0	1	1	4	362487968
5	44	0	1	1	4	362494940
5	45	1	1	0	-1	362501864
5	46	1	1	0	-1	362508364
5	47	0	1	1	5.31	362516336
5	48	0	1	1	2.82	362522760
5	49	0	0	0	0	362530184
5	50	1	1	0	-2	362540512
5	51	0	1	1	5.31	362552028
5	52	1	1	0	0	362559068
5	53	0	1	1	5.31	362566124
5	54	1	1	0	-3	362573060
5	55	1	1	0	-1	362580412
5	56	1	0	1	-2	362588372
5	57	0	0	0	0	362594952
5	58	1	1	0	-3	362601632
5	59	1	1	0	-4	362608928
5	60	0	1	1	1.17	362615572
5	61	1	1	0	-2	362622044
5	62	0	1	1	4	362629568
5	63	1	1	0	-2	362648604
5	64	0	1	1	4	362655400
5	65	0	0	0	1.17	362661688
5	66	0	1	1	4	362673916
5	67	1	1	0	-1	362680220
5	68	0	1	1	4	362687312
5	69	0	1	1	2.82	362693660
5	70	1	1	0	-2	362701364
5	71	1	0	1	-3	362709544
5	72	1	0	1	-1	362715908
5	73	0	0	0	1.17	362723560
5	74	0	1	1	2.82	362729840
5	75	0	1	1	4	362736568
5	76	1	1	0	-3	362743328
5	77	1	0	1	-3	362750108
5	78	0	1	1	5.31	362756516
5	79	0	1	1	5.31	362763112
5	80	1	1	0	0	362769772
5	81	1	1	0	-4	362776488
5	82	0	0	0	2.82	362783584
5	83	1	1	0	-4	362793032
5	84	0	1	1	2.82	362800352
5	85	0	1	1	2.82	362806676
5	86	0	0	0	2.82	362813348
5	87	1	1	0	-1	362822452
5	88	1	1	0	-2	362828900
5	89	1	1	0	-3	362837684
5	90	0	1	1	2.82	362845672
5	91	0	0	0	1.17	362852812
5	92	0	1	1	5.31	362859208
5	93	1	1	0	-2	362865492
5	94	0	1	1	2.82	362873200
5	95	1	1	0	-2	362880236
5	96	1	0	1	-2	362887488
5	97	1	1	0	-2	362893980
5	98	0	1	1	2.82	362901208
5	99	1	1	0	-4	362907752
5	100	1	1	0	-3	362914852
5	101	1	1	0	-3	362924800
5	102	0	0	0	2.82	362932596
5	103	0	0	0	4	362954660
5	104	1	1	0	-3	362961200
5	105	1	0	1	-1	362968172
5	106	0	1	1	5.31	362975384
5	107	1	1	0	-3	362982024
5	108	0	1	1	5.31	362988692
5	109	1	1	0	-4	362995424
5	110	0	1	1	4	363002840
5	111	0	0	0	0	363009864
5	112	0	1	1	2.82	363016348
5	113	1	1	0	-2	363024080
5	114	1	1	0	-3	363030988
5	115	1	1	0	-3	363038344
5	116	0	0	0	1.17	363045756
5	117	0	1	1	1.17	363060384
5	118	0	1	1	2.82	363067576
5	119	1	1	0	-2	363075432
5	120	1	1	0	-1	363081724
5	121	0	1	1	4	363089084
5	122	1	1	0	-4	363096232
5	123	1	1	0	-2	363103228
5	124	1	1	0	-3	363110356
5	125	0	1	1	4	363117864
5	126	1	1	0	-1	363125000
5	127	0	1	1	2.82	363132360
5	128	1	0	1	-4	363139428
5	129	1	1	0	0	363147108
5	130	0	0	0	4	363153904
5	131	0	1	1	5.31	363160316
5	132	1	1	0	-1	363167376
5	133	0	0	0	1.17	363174384
5	134	0	0	0	2.82	363181044
5	135	0	1	1	4	363187656
5	136	1	1	0	-3	363195868
5	137	0	0	0	1.17	363202668
5	138	0	0	0	0	363208932
5	139	0	1	1	5.31	363218104
5	140	1	1	0	-2	363224812
5	141	1	0	1	-1	363231256
5	142	0	1	1	4	363237516
5	143	1	1	0	-3	363244540
5	144	0	1	1	5.31	363251556
5	145	0	0	0	0	363258732
5	146	1	1	0	-1	363265252
5	147	1	1	0	-4	363272636
5	148	0	1	1	2.82	363283552
5	149	1	1	0	-1	363291176
5	150	0	1	1	1.17	363298816
5	151	0	1	1	4	363306608
5	152	0	0	0	0	363315400
5	153	1	1	0	-2	363324308
5	154	0	1	1	5.31	363331480
5	155	1	0	1	-1	363338808
5	156	1	1	0	-3	363350576
5	157	1	1	0	-3	363358336
5	158	1	0	1	-1	363365792
5	159	1	1	0	-1	363372836
5	160	0	1	1	1.17	363381944
5	161	1	0	1	0	363389460
5	162	1	1	0	-1	363395696
5	163	1	1	0	-2	363403020
5	164	0	1	1	0	363410688
5	165	1	1	0	-2	363417800
5	166	0	0	0	2.82	363425696
5	167	1	1	0	-1	363432364
5	168	1	1	0	-2	363440176
5	169	0	1	1	4	363448256
5	170	0	1	1	5.31	363454844
5	171	1	1	0	-4	363462016
5	172	1	1	0	-2	363469708
5	173	1	1	0	-4	363477112
5	174	0	1	1	2.82	363485124
5	175	1	1	0	-3	363492952
5	176	1	1	0	-4	363501156
5	177	0	1	1	1.17	363508932
5	178	1	1	0	-4	363517000
5	179	1	0	1	-1	363525252
5	180	0	1	1	5.31	363532496
5	181	0	1	1	4	363539676
5	182	0	1	1	5.31	363546872
5	183	1	1	0	-4	363563172
5	184	1	1	0	0	363570072
5	185	0	1	1	4	363577448
5	186	1	1	0	-3	363584116
5	187	0	1	1	2.82	363593356
5	188	0	1	1	2.82	363602068
5	189	1	1	0	-4	363609436
5	190	0	0	0	1.17	363616124
5	191	0	1	1	1.17	363642340
5	192	0	0	0	0	363649328
5	193	1	1	0	0	363656924
5	194	1	1	0	-4	363663512
5	195	1	0	1	-3	363670516
5	196	0	1	1	5.31	363702456
5	197	1	1	0	-3	363710300
5	198	1	1	0	-1	363717644
5	199	0	1	1	5.31	363733576
5	200	1	1	0	-3	363740956
5	201	0	1	1	1.17	363748684
5	202	0	1	1	5.31	363756364
5	203	0	1	1	2.82	363764716
5	204	1	1	0	-4	363773880
5	205	0	0	0	2.82	363782748
5	206	0	1	1	4	363812828
5	207	1	1	0	-3	363820280
5	208	0	1	1	4	363828924
5	209	0	1	1	1.17	363836920
5	210	1	1	0	-1	363845212
5	211	1	1	0	-4	363852956
5	212	1	1	0	-2	363860800
5	213	0	0	0	5.31	363868412
5	214	0	1	1	5.31	363875900
5	215	0	0	0	0	363883844
5	216	1	1	0	-4	363890388
5	217	1	1	0	-2	363897512
5	218	1	1	0	-3	363905404
5	219	0	0	0	1.17	363913152
5	220	1	1	0	-1	363920120
5	221	0	1	1	2.82	363927636
5	222	0	0	0	0	363935104
5	223	0	1	1	2.82	363963500
5	224	1	0	1	0	363970908
5	225	1	1	0	-4	363977468
5	226	1	1	0	-3	363984900
5	227	0	0	0	1.17	363992148
5	228	0	0	0	2.82	364006932
5	229	0	1	1	1.17	364013404
5	230	1	1	0	-4	364027656
5	231	0	0	0	0	364036040
5	232	1	1	0	-1	364043596
5	233	0	1	1	5.31	364051032
5	234	1	1	0	-4	364060200
5	235	0	0	0	1.17	364068584
5	236	1	1	0	-3	364075320
5	237	0	1	1	4	364082412
5	238	0	0	0	0	364091276
5	239	1	0	1	-4	364134628
5	240	1	1	0	-2	364146904
5	241	0	0	0	1.17	364154284
5	242	0	0	0	0	364161824
5	243	0	0	0	2.82	364168260
5	244	1	1	0	-3	364190264
5	245	1	1	0	-4	364198060
5	246	0	1	1	5.31	364205888
5	247	1	1	0	-1	364214056
5	248	0	0	0	0	364222300
5	249	0	0	0	0	364228748
5	250	1	1	0	-3	364255956
5	251	0	1	1	2.82	364267460
5	252	0	1	1	2.82	364275020
5	253	0	0	0	1.17	364284628
5	254	1	1	0	-3	364291164
5	255	1	1	0	-1	364298952
5	256	1	1	0	-3	364307060
5	257	0	1	1	2.82	364316140
5	258	1	1	0	0	364324556
5	259	0	0	0	5.31	364332276
5	260	0	1	1	5.31	364340300
5	261	1	1	0	-4	364348516
5	262	1	1	0	-1	364357208
5	263	0	0	0	1.17	364365032
5	264	1	1	0	-4	364377984
5	265	1	1	0	-3	364385532
5	266	0	1	1	5.31	364393676
5	267	1	1	0	-1	364401560
5	268	1	1	0	-4	364409160
5	269	0	1	1	2.82	364417792
5	270	0	1	1	5.31	364425308
5	271	1	1	0	-4	364433464
5	272	0	1	1	5.31	364441768
5	273	0	1	1	2.82	364450840
5	274	0	1	1	5.31	364458640
5	275	1	0	1	-4	364466348
5	276	0	1	1	4	364491920
5	277	0	0	0	4	364500100
5	278	0	1	1	4	364507396
5	279	1	1	0	-1	364515648
5	280	0	0	0	2.82	364522916
5	281	1	1	0	-2	364531596
5	1	0	0	0	4	89956517
5	2	0	0	0	3	89977837
5	3	1	1	0	-3	89988717
5	4	1	0	1	0	89998617
5	5	0	1	1	3	90008209
5	6	0	1	1	4	90020305
5	7	1	1	0	-2	90027621
5	8	1	1	0	-4	90036177
5	9	0	1	1	1	90044677
5	10	0	1	1	4	90052373
5	11	1	0	1	-2	90069885
5	12	0	1	1	1	90076305
5	13	0	1	1	4	90086801
5	14	1	1	0	-3	90094037
5	15	0	1	1	1	90101589
5	16	0	1	1	4	90109361
5	17	0	1	1	2	90117105
5	18	1	1	0	0	90124245
5	19	0	1	1	1	90135097
5	20	0	0	0	2	90151881
5	21	1	1	0	-1	90162305
5	22	0	1	1	1	90170353
5	23	1	1	0	-2	90178873
5	24	1	1	0	-2	90194665
5	25	1	0	1	-4	90202893
5	26	0	0	0	1	90217625
5	27	1	0	1	0	90224437
5	28	0	0	0	1	90236077
5	29	1	1	0	-4	90243385
5	30	0	1	1	4	90251629
5	31	0	1	1	1	90259761
5	32	1	1	0	-2	90267541
5	33	0	1	1	3	90275037
5	34	0	1	1	1	90282121
5	35	0	0	0	1	90290133
5	36	1	0	1	0	90300205
5	37	0	0	0	1	90307109
5	38	0	0	0	3	90314161
5	39	1	1	0	-3	90329297
5	40	0	1	1	3	90337409
5	41	1	1	0	-1	90344505
5	42	1	1	0	-4	90356477
5	43	0	1	1	4	90364441
5	44	1	1	0	-2	90371925
5	45	0	0	0	1	90379353
5	46	0	1	1	1	90386005
5	47	0	0	0	3	90396677
5	48	0	1	1	4	90403269
5	49	1	0	1	-2	90410109
5	50	0	0	0	0	90416529
5	51	0	1	1	3	90430021
5	52	0	1	1	4	90437641
5	53	1	1	0	-4	90445129
5	54	0	1	1	2	90452189
5	55	0	0	0	3	90459733
5	56	1	1	0	-3	90472401
5	57	1	1	0	-1	90480073
5	58	0	1	1	0	90487749
5	59	1	1	0	-4	90495297
5	60	1	0	1	-4	90508605
5	61	0	0	0	1	90515577
5	62	0	1	1	3	90523685
5	63	1	1	0	0	90531857
5	64	0	1	1	0	90540309
5	65	1	0	1	0	90547729
5	66	0	0	0	1	90554153
5	67	0	1	1	1	90561629
5	68	1	1	0	-1	90568837
5	69	1	0	1	0	90576185
5	70	0	1	1	0	90583845
5	71	0	0	0	2	90591473
5	72	1	1	0	-4	90598097
5	73	1	0	1	-3	90606173
5	74	1	1	0	-3	90612697
5	75	0	1	1	1	90620501
5	76	0	1	1	2	90627785
5	77	1	1	0	-1	90638261
5	78	0	1	1	4	90646761
5	79	1	1	0	-2	90656441
5	80	1	1	0	-2	90663969
5	81	1	0	1	-2	90673589
5	82	0	0	0	1	90680093
5	83	1	0	1	0	90687061
5	84	1	1	0	0	90700981
5	85	0	1	1	2	90708029
5	86	0	1	1	4	90715133
5	87	0	1	1	3	90723657
5	88	0	0	0	1	90734989
5	89	1	1	0	-3	90742105
5	90	1	0	1	-1	90750305
5	91	0	1	1	4	90761997
5	92	0	0	0	1	90769041
5	93	1	1	0	-1	90787273
5	94	1	0	1	-3	90794213
5	95	0	1	1	1	90801625
5	96	1	1	0	-2	90808885
5	97	1	1	0	-3	90816529
5	98	0	0	0	1	90824005
5	99	0	1	1	4	90839609
5	100	0	1	1	3	90847101
5	101	1	1	0	-1	90854389
5	102	0	1	1	3	90862181
5	103	0	1	1	1	90870349
5	104	1	1	0	-4	90877725
5	105	0	0	0	1	90885617
5	106	0	0	0	1	90898289
5	107	1	0	1	-2	90913805
5	108	0	1	1	2	90923725
5	109	1	1	0	-4	90934717
5	110	1	1	0	-3	90942885
5	111	1	1	0	-1	90950133
5	112	0	1	1	1	90957909
5	113	0	1	1	4	90964997
5	114	0	1	1	3	90972745
5	115	1	1	0	-4	90980621
5	116	0	1	1	1	90987789
5	117	1	1	0	-1	90994785
5	118	1	1	0	-3	91002837
5	119	0	1	1	4	91010421
5	120	1	1	0	-1	91018497
5	121	1	0	1	-1	91027365
5	122	0	1	1	3	91036361
5	123	1	1	0	-3	91043441
5	124	1	1	0	-3	91051057
5	125	0	1	1	1	91058625
5	126	1	1	0	-2	91065465
5	127	1	1	0	-1	91074597
5	128	1	1	0	-1	91083145
5	129	0	1	1	2	91091561
5	130	0	1	1	2	91098449
5	131	1	1	0	-4	91106697
5	132	0	0	0	2	91114701
5	133	1	1	0	-2	91123009
5	134	1	1	0	-2	91131597
5	135	0	1	1	1	91139653
5	136	0	1	1	3	91146733
5	137	0	1	1	4	91155753
5	138	1	1	0	-4	91163793
5	139	1	1	0	-3	91176253
5	140	0	0	0	1	91183605
5	141	1	1	0	-3	91191797
5	142	1	0	1	0	91200225
5	143	1	0	1	-2	91228309
5	144	1	1	0	-3	91238629
5	145	1	1	0	-4	91245277
5	146	0	1	1	3	91253005
5	147	0	1	1	1	91259985
5	148	1	1	0	-3	91272553
5	149	0	0	0	1	91280725
5	150	1	1	0	-4	91291881
5	151	1	1	0	-2	91299785
5	152	0	1	1	3	91312053
5	153	1	1	0	-4	91319177
5	154	1	0	1	-2	91326621
5	155	1	1	0	-3	91336941
5	156	0	1	1	0	91344909
5	157	0	1	1	2	91353205
5	158	1	1	0	-3	91360929
5	159	0	1	1	4	91368697
5	160	0	1	1	2	91376429
5	161	0	1	1	1	91383533
5	162	1	1	0	-2	91391365
5	163	0	0	0	4	91399729
5	164	1	1	0	-1	91414193
5	165	1	0	1	-4	91421473
5	166	0	1	1	1	91430761
5	167	1	1	0	-3	91437885
5	168	1	1	0	-2	91445313
5	169	0	1	1	4	91453365
5	170	1	1	0	-4	91460677
5	171	0	1	1	2	91469441
5	172	0	1	1	2	91477525
5	173	0	1	1	1	91485985
5	174	1	0	1	-2	91494553
5	175	0	0	0	2	91509041
5	176	1	1	0	-4	91547769
5	177	1	1	0	-4	91687337
5	178	1	1	0	-3	91696569
5	179	0	1	1	4	91705253
5	180	0	0	0	2	91714053
5	181	0	1	1	4	91722725
5	182	1	1	0	-1	91731989
5	183	1	0	1	-1	91740681
5	184	1	1	0	-4	91753937
5	185	1	1	0	0	91762197
5	186	0	1	1	3	91770313
5	187	0	0	0	0	91778349
5	188	0	1	1	1	91812610
5	189	1	1	0	-3	91820518
5	190	1	1	0	-3	91830614
5	191	0	0	0	1	91838514
5	192	0	1	1	4	91853898
5	193	1	1	0	-3	91863526
5	194	0	1	1	3	91877734
5	195	1	1	0	-3	91886794
5	196	0	1	1	0	91896098
5	197	0	1	1	4	91904978
5	198	0	1	1	2	91913902
5	199	1	1	0	-1	91922394
5	200	1	1	0	-2	91931466
5	201	1	1	0	-3	91940446
5	202	1	0	1	0	91955554
5	203	0	0	0	1	91963806
5	204	0	0	0	3	91971814
5	205	1	1	0	0	91980510
5	206	0	1	1	1	91990878
5	207	1	1	0	-1	91996966
5	208	1	0	1	-2	92006294
5	209	0	1	1	4	92014670
5	210	1	1	0	-4	92022362
5	211	1	1	0	-3	92031174
5	212	0	0	0	2	92040058
5	213	0	1	1	2	92075630
5	214	1	1	0	-3	92084894
5	215	0	0	0	2	92094798
5	216	0	1	1	2	92103234
5	217	0	1	1	2	92111734
5	218	1	1	0	0	92121122
5	219	1	1	0	-3	92129750
5	220	1	1	0	-3	92140966
5	221	0	1	1	4	92151862
5	222	1	1	0	-4	92160670
5	223	0	1	1	3	92169850
5	224	0	1	1	4	92178254
5	225	0	1	1	4	92186310
5	226	1	1	0	-1	92194894
5	227	1	1	0	-4	92203582
5	228	1	1	0	-1	92213566
5	229	0	1	1	4	92222258
5	230	0	0	0	0	92230074
5	231	0	1	1	3	92236930
5	232	1	0	1	-1	92244906
5	233	0	0	0	2	92251686
5	234	0	1	1	1	92262814
5	235	1	1	0	-4	92269898
5	236	0	1	1	1	92278058
5	237	1	1	0	-3	92285966
5	238	0	0	0	1	92295098
5	239	0	1	1	2	92301722
5	240	1	0	1	-2	92309634
5	241	0	0	0	3	92316102
5	242	1	1	0	-1	92331430
5	243	1	1	0	-3	92339102
5	244	0	0	0	1	92346534
5	245	0	1	1	2	92353194
5	246	0	1	1	1	92361102
5	247	1	0	1	-1	92369502
5	248	0	1	1	4	92376210
5	249	1	1	0	-3	92383242
5	250	0	1	1	4	92392062
5	251	0	1	1	1	92403234
5	252	0	0	0	4	92421666
5	253	1	1	0	-4	92440206
5	254	1	1	0	0	92448270
5	255	0	1	1	4	92457246
5	256	1	1	0	-3	92468062
5	257	0	1	1	3	92477838
5	258	0	1	1	3	92486230
5	259	0	1	1	1	92494690
5	260	1	1	0	-3	92503486
5	261	0	0	0	2	92511610
5	262	1	1	0	-1	92518266
5	263	0	0	0	3	92527618
5	264	1	1	0	-2	92534290
5	265	0	1	1	4	92542238
5	266	0	1	1	1	92555218
5	267	1	1	0	-3	92562922
5	268	0	0	0	1	92572234
5	269	1	1	0	-4	92578902
5	270	0	1	1	4	92587486
5	271	1	1	0	-4	92595550
5	272	1	1	0	-2	92604314
5	273	0	1	1	4	92613414
5	274	1	1	0	-4	92621662
5	275	0	0	0	2	92629882
5	276	0	1	1	4	92637770
5	277	0	1	1	0	92645722
5	278	0	0	0	1	92658986
5	279	1	1	0	-4	92666786
5	280	0	0	0	1	92679962
5	281	0	1	1	3	92700602
5	282	0	1	1	1	92707686
5	283	1	1	0	-3	92716130
5	284	1	1	0	-1	92724714
5	285	0	1	1	3	92733218
5	286	1	0	1	-4	92740982
5	287	1	1	0	-2	92750846
5	288	1	1	0	-1	92759198
5	289	0	0	0	1	92768494
5	290	1	1	0	-4	92776134
5	291	1	1	0	-2	92790030
5	292	0	1	1	2	92798390
5	293	1	1	0	-3	92805858
5	294	0	1	1	4	92814170
5	295	0	1	1	2	92823382
5	296	1	1	0	-1	92831422
5	297	0	0	0	3	92839578
5	298	0	1	1	4	92913242
5	299	0	1	1	3	92921414
5	300	1	1	0	-4	92929718
5	301	0	0	0	4	92939146
5	302	0	1	1	3	92950146
5	303	0	0	0	0	92957358
5	304	0	0	0	1	92970486
5	305	0	0	0	1	92978118
5	306	1	0	1	-1	92984858
5	307	1	1	0	-4	92996934
5	308	0	0	0	2	93005522
5	309	0	1	1	2	93012174
5	310	1	1	0	-3	93020806
5	311	1	1	0	0	93029730
5	312	0	1	1	2	93038754
5	313	0	1	1	3	93046810
5	314	1	1	0	-3	93060322
5	315	0	1	1	1	93068902
5	316	0	0	0	0	93078526
5	317	1	1	0	-2	93085010
5	318	1	1	0	-2	93093338
5	319	0	0	0	1	93101278
5	320	1	1	0	-2	93108338
5	321	1	1	0	-2	93117854
5	322	0	0	0	3	93126698
5	323	0	1	1	4	93136330
5	324	0	0	0	1	93144466
5	325	1	1	0	-3	93170722
5	1	1	1	0	0	13476300
5	2	0	0	0	1	13484384
5	3	1	1	0	-2	13490692
5	4	0	0	0	4	13502788
5	5	0	0	0	3	13509960
5	6	1	1	0	-5.41	13517324
5	7	0	1	1	0	13528432
5	8	1	0	1	0	13535796
5	9	0	1	1	0	13542016
5	10	1	0	1	0	13554540
5	11	0	1	1	6.44	13561796
5	12	0	0	0	3	13568772
5	13	1	1	0	-2.45	13576096
5	14	1	0	1	-2	13586652
5	15	1	1	0	-5.41	13593280
5	16	0	1	1	6.44	13600056
5	17	1	1	0	-4	13610292
5	18	0	1	1	2	13617260
5	19	0	1	1	1	13624296
5	20	1	1	0	-5.41	13635168
5	21	0	1	1	0	13641972
5	22	0	1	1	-2.45	13649128
5	23	0	1	1	1	13656604
5	24	1	0	1	0	13667484
5	25	0	1	1	3	13674032
5	26	0	1	1	4	13680848
5	27	1	1	0	-4	13692108
5	28	0	0	0	-2.45	13710708
5	29	1	0	1	-3	13719152
5	30	1	1	0	-2	13726424
5	31	1	0	1	0	13733092
5	32	0	1	1	2	13740384
5	33	1	1	0	0	13747004
5	34	1	0	1	0	13753732
5	35	0	1	1	3	13759964
5	36	1	1	0	-3	13766880
5	37	0	1	1	3	13777576
5	38	1	1	0	-1	13784420
5	39	1	1	0	-5.41	13791772
5	40	1	0	1	-2	13798564
5	41	0	1	1	0	13804992
5	42	0	1	1	1	13811764
5	43	0	1	1	-2.45	13819000
5	44	1	1	0	-3	13826288
5	45	1	0	1	-2	13832784
5	46	1	0	1	0	13842516
5	47	0	1	1	1	13853668
5	48	1	1	0	-1	13861204
5	49	1	1	0	-2.45	13867788
5	50	1	1	0	-2.45	13874948
5	51	0	1	1	3	13881496
5	52	0	1	1	4	13888772
5	53	0	0	0	1	13896456
5	54	1	0	1	-2	13903032
5	55	1	1	0	-2.45	13910900
5	56	0	0	0	-2.45	13917144
5	57	0	0	0	-2.45	13936040
5	58	1	1	0	-2.45	13943112
5	59	0	1	1	6.44	13949604
5	60	1	1	0	-2.45	13956364
5	61	1	0	1	-2.45	13963680
5	62	1	1	0	-2	13973224
5	63	0	1	1	6.44	13980128
5	64	1	1	0	-3	13990760
5	65	1	1	0	-4	13997900
5	66	0	1	1	3	14004812
5	67	1	0	1	0	14011932
5	68	1	1	0	-2	14020980
5	69	1	1	0	-2	14027692
5	70	0	1	1	3	14035088
5	71	1	1	0	0	14041780
5	72	0	1	1	1	14048144
5	73	0	0	0	2	14055524
5	74	1	0	1	0	14074148
5	75	0	1	1	6.44	14081572
5	76	1	0	1	0	14095716
5	77	1	0	1	-1	14103200
5	78	1	1	0	-2	14112020
5	79	1	0	1	-2.45	14118396
5	80	0	1	1	6.44	14125964
5	81	1	1	0	-2.45	14132920
5	82	0	1	1	4	14139644
5	83	0	1	1	3	14146496
5	84	0	1	1	2	14169948
5	85	1	1	0	-4	14176452
5	86	0	1	1	4	14183404
5	87	1	1	0	-4	14190324
5	88	1	1	0	-5.41	14197316
5	89	1	0	1	-1	14204452
5	90	0	1	1	6.44	14216912
5	91	1	1	0	-1	14223476
5	92	0	1	1	3	14230296
5	93	0	1	1	2	14237312
5	94	0	1	1	2	14244036
5	95	1	1	0	-3	14251004
5	96	0	0	0	-2.45	14257520
5	97	1	1	0	-3	14265368
5	98	0	1	1	6.44	14275992
5	99	1	1	0	-3	14283420
5	100	0	0	0	1	14290064
5	101	0	0	0	-2.45	14296400
5	102	0	1	1	4	14302936
5	103	1	1	0	-2.45	14326144
5	104	1	1	0	-2	14332888
5	105	0	1	1	1	14339720
5	106	1	0	1	0	14356548
5	107	0	1	1	4	14363396
5	108	1	1	0	-5.41	14374500
5	109	1	1	0	-2	14381620
5	110	0	1	1	3	14389160
5	111	1	1	0	-1	14396308
5	112	1	0	1	-1	14407324
5	113	1	1	0	-2	14414056
5	114	1	1	0	-3	14423228
5	115	0	0	0	2	14430432
5	116	0	1	1	1	14439552
5	117	1	1	0	0	14447940
5	118	0	1	1	4	14454644
5	119	0	1	1	3	14465704
5	120	1	1	0	-2	14472976
5	121	1	1	0	-1	14479824
5	122	1	1	0	-3	14486896
5	123	0	1	1	2	14493740
5	124	1	1	0	-1	14500848
5	125	0	1	1	4	14508960
5	126	0	1	1	4	14516648
5	127	1	0	1	-1	14524228
5	128	1	1	0	-4	14530708
5	129	1	1	0	-2	14537880
5	130	0	0	0	3	14545084
5	131	0	1	1	3	14555572
5	132	1	1	0	-2	14562276
5	133	1	0	1	-1	14568996
5	134	0	1	1	2	14577580
5	135	1	1	0	-1	14588461
5	136	0	1	1	1	14594989
5	137	1	1	0	-2	14601701
5	138	1	1	0	-2	14608589
5	139	1	1	0	-1	14636909
5	140	0	1	1	1	14644465
5	141	1	0	1	-1	14655377
5	142	0	1	1	3	14673073
5	143	0	0	0	0	14680253
5	144	1	1	0	-3	14686761
5	145	1	1	0	-3	14693813
5	146	0	1	1	3	14700841
5	147	1	1	0	-3	14707981
5	148	1	0	1	-1	14714949
5	149	1	0	1	0	14724749
5	150	0	0	0	1	14737289
5	151	1	1	0	-2	14748709
5	152	1	0	1	-1	14755953
5	153	1	0	1	-1	14763181
5	154	0	1	1	3	14771893
5	155	0	1	1	2	14778813
5	156	0	0	0	2	14785677
5	157	1	1	0	-2	14793249
5	158	1	1	0	0	14800993
5	159	0	0	0	0	14807977
5	160	1	1	0	-2	14815225
5	161	1	0	1	-1	14822037
5	162	0	1	1	4	14828561
5	163	1	1	0	-1	14835613
5	164	0	1	1	4	14842557
5	165	0	1	1	2	14849521
5	166	1	1	0	-4	14857561
5	167	1	1	0	-2	14870021
5	168	1	1	0	-4	14878065
5	169	1	1	0	-4	14885301
5	170	0	0	0	2	14892489
5	171	1	1	0	-4	14899017
5	172	1	1	0	-2	14905881
5	173	1	1	0	-4	14913073
5	174	0	1	1	2	14920185
5	175	1	0	1	0	14928493
5	176	1	1	0	-1	14935025
5	177	0	0	0	0	14942373
5	178	0	0	0	0	14949729
5	179	1	1	0	-4	14957133
5	180	1	1	0	-2	14964329
5	181	0	1	1	4	14976669
5	182	1	1	0	-2	14984157
5	183	0	1	1	4	14991405
5	184	1	1	0	-1	14998477
5	185	0	0	0	2	15005073
5	186	1	1	0	-2	15011465
5	187	1	0	1	0	15018465
5	188	0	0	0	1	15028377
5	189	0	0	0	2	15041989
5	190	1	1	0	-3	15056229
5	191	1	0	1	-1	15063601
5	192	1	0	1	-1	15070077
5	193	0	0	0	3	15076801
5	194	1	1	0	-4	15088389
5	195	0	1	1	3	15097133
5	196	0	0	0	1	15106725
5	197	1	1	0	-4	15117641
5	198	1	1	0	-4	15129741
5	199	0	1	1	2	15137517
5	200	1	1	0	-4	15144801
5	201	0	1	1	1	15152317
5	202	1	1	0	-4	15164069
5	203	1	0	1	-1	15172009
5	204	1	1	0	-4	15179529
5	205	0	1	1	2	15187101
5	206	0	1	1	2	15194185
5	207	1	1	0	-3	15208677
5	208	0	1	1	1	15216549
5	209	1	1	0	0	15223957
5	210	0	1	1	2	15231993
5	211	1	1	0	-3	15239349
5	212	1	1	0	-1	15245961
5	213	1	0	1	-2	15253529
5	214	0	0	0	1	15260349
5	215	1	1	0	-3	15280181
5	216	1	1	0	-2	15287937
5	217	1	1	0	-4	15294881
5	218	0	1	1	0	15303177
5	219	1	1	0	-1	15310357
5	220	1	0	1	-2	15318877
5	221	0	1	1	4	15325265
5	222	0	1	1	1	15332173
5	223	0	1	1	1	15339041
5	224	1	1	0	-2	15346205
5	225	1	1	0	-1	15353469
5	226	1	0	1	-4	15360905
5	227	0	0	0	2	15367457
5	228	0	0	0	2	15378629
5	229	1	1	0	-2	15385137
5	230	0	1	1	1	15392117
5	231	1	1	0	-2	15400713
5	232	0	0	0	1	15408733
5	233	0	0	0	1	15415285
5	234	0	1	1	4	15422409
5	235	1	1	0	-2	15429989
5	236	1	0	1	0	15442173
5	237	1	1	0	0	15448509
5	238	0	1	1	2	15455197
5	239	1	1	0	0	15463805
5	240	0	1	1	3	15471609
5	241	0	1	1	1	15478993
5	242	1	0	1	-2	15486977
5	243	0	1	1	4	15498297
5	244	1	0	1	-4	15505673
5	245	0	0	0	2	15512093
5	246	0	0	0	4	15523501
5	247	0	1	1	3	15531249
5	248	1	1	0	-4	15538569
5	249	1	1	0	-3	15546357
5	250	0	1	1	4	15553713
5	251	0	1	1	4	15560877
5	252	1	1	0	-2	15568429
5	253	0	1	1	2	15575649
5	254	0	1	1	2	15583893
5	255	0	1	1	1	15591517
5	256	1	1	0	-1	15607585
5	257	0	1	1	0	15614613
5	258	1	1	0	-3	15622753
5	259	0	1	1	0	15630725
5	260	1	1	0	-1	15643249
5	261	0	0	0	1	15651261
5	262	1	1	0	-3	15661817
5	263	0	1	1	3	15669629
5	264	0	1	1	0	15680809
5	265	1	1	0	-3	15689433
5	266	0	1	1	0	15697101
5	267	0	1	1	4	15704137
5	268	0	1	1	2	15712009
5	269	1	1	0	-1	15719737
5	270	1	1	0	-4	15726761
5	271	0	0	0	3	15743281
5	272	0	1	1	4	15752809
5	273	1	1	0	-3	15760785
5	274	1	1	0	-1	15767981
5	275	1	0	1	0	15776065
5	276	0	1	1	3	15788233
5	277	1	1	0	-4	15800145
5	278	0	1	1	4	15807425
5	279	1	1	0	-4	15814553
5	280	0	0	0	1	15846785
5	281	0	1	1	3	15854413
5	282	0	1	1	3	15872233
5	283	0	1	1	2	15890777
5	284	0	1	1	4	15899545
5	285	1	1	0	-3	15916293
5	286	0	0	0	2	15923573
5	287	1	1	0	0	15930009
5	288	1	0	1	0	15937521
5	289	1	1	0	-1	15945789
5	290	0	0	0	3	15952893
5	291	0	1	1	3	15960585
5	292	0	1	1	1	15968245
5	293	1	0	1	0	15976285
5	294	0	0	0	3	15982993
5	295	0	0	0	1	15993673
5	296	1	1	0	0	16001421
5	297	0	0	0	1	16008017
5	298	0	1	1	2	16015137
5	299	0	1	1	2	16030281
5	300	0	1	1	2	16037605
5	301	1	1	0	-2	16045917
5	302	1	1	0	-4	16057465
5	303	0	0	0	2	16064593
5	304	0	0	0	1	16074877
5	305	1	1	0	-4	16082681
5	306	0	1	1	2	16090437
5	307	1	1	0	-4	16098093
5	308	0	0	0	0	16105901
5	309	0	1	1	4	16112505
5	310	1	0	1	-1	16119713
5	311	1	1	0	-1	16126497
5	312	0	1	1	1	16133589
5	313	0	0	0	1	16140765
5	314	1	1	0	-3	16147521
5	315	0	0	0	3	16155145
5	316	0	1	1	3	16161825
5	317	1	0	1	-4	16169469
5	318	1	1	0	-4	16180345
5	319	0	1	1	3	16187697
5	320	1	1	0	-2	16200041
5	321	0	1	1	2	16207749
5	322	0	1	1	1	16215597
5	323	0	0	0	2	16223445
5	324	1	1	0	-4	16231309
5	325	1	1	0	-2	16238177
5	326	1	0	1	-2	16245561
5	327	0	0	0	2	16253385
5	328	1	1	0	-3	16263213
5	329	0	1	1	0	16270981
5	330	1	1	0	-1	16280093
5	331	1	0	1	0	16288037
5	332	0	0	0	0	16303749
5	333	1	0	1	-1	16310625
5	334	1	1	0	-4	16319497
5	335	1	1	0	-4	16327329
5	336	0	1	1	4	16334633
5	337	1	1	0	-3	16341893
5	338	1	1	0	-4	16353141
5	339	0	1	1	4	16361501
5	340	0	1	1	3	16369101
5	341	0	1	1	1	16377573
5	342	1	1	0	-2	16385145
5	343	1	1	0	-2	16392649
5	344	0	1	1	4	16400781
5	345	1	1	0	0	16414261
5	346	1	1	0	-4	16422029
5	347	1	0	1	0	16429365
5	348	1	1	0	-3	16438977
5	349	0	1	1	2	16446101
5	350	1	1	0	-1	16453425
5	351	1	1	0	0	16461905
5	352	1	1	0	-4	16486981
5	353	1	1	0	-3	16498273
5	354	0	1	1	2	16505497
5	355	0	1	1	0	16513785
5	356	0	1	1	3	16525825
5	357	1	0	1	0	16535477
5	358	1	1	0	-4	16542089
5	359	1	1	0	-2	16550361
5	360	0	0	0	2	16558585
5	361	1	1	0	-2	16565281
5	362	0	0	0	4	16572381
5	363	1	1	0	-1	16580161
5	364	1	1	0	-3	16588213
5	365	1	1	0	-2	16601313
5	366	0	1	1	4	16611169
5	367	0	1	1	1	16618429
5	368	0	1	1	0	16625861
5	369	1	0	1	0	16634085
5	370	1	1	0	-4	16648281
5	371	0	0	0	1	16655833
5	372	1	1	0	-1	16708897
5	373	0	0	0	4	16716013
5	374	1	1	0	-1	16724417
5	375	1	1	0	-1	16731961
5	376	0	1	1	2	16740037
5	377	1	1	0	-2	16752217
5	378	1	1	0	-2	16759929
5	379	0	1	1	3	16774357
5	380	1	1	0	-4	16781989
5	381	1	1	0	-4	16794445
5	382	0	1	1	4	16803045
5	383	1	1	0	-4	16811685
5	384	1	1	0	-4	16819697
5	385	0	1	1	3	16828289
5	386	0	0	0	0	16836385
5	387	0	1	1	4	16866353
5	388	1	1	0	-1	16873693
5	389	1	0	1	-1	16880585
5	390	0	0	0	1	16892053
5	391	1	1	0	-2	16899593
5	392	1	1	0	-3	16906957
5	393	1	1	0	-3	16914173
5	394	0	1	1	3	16922353
5	395	0	0	0	3	16930113
5	396	0	0	0	3	16937421
5	397	1	1	0	-4	16945505
5	398	0	0	0	0	16953133
5	399	0	1	1	4	16960745
5	400	0	0	0	2	16970821
5	401	0	0	0	3	16996901
5	402	1	1	0	0	17007593
5	403	1	1	0	0	17023049
5	404	1	1	0	-3	17034481
5	405	0	0	0	0	17041457
5	406	0	0	0	0	17056841
5	407	1	1	0	-4	17065109
5	408	1	1	0	-2	17073321
5	409	0	1	1	4	17082317
5	410	0	1	1	4	17090765
5	411	0	0	0	4	17105501
5	412	0	0	0	3	17113217
5	413	1	1	0	-2	17120625
5	414	0	0	0	4	17127561
5	415	1	1	0	-2	17134569
5	416	1	1	0	0	17147853
5	417	0	1	1	1	17157497
5	418	0	0	0	1	17165109
5	419	1	1	0	-4	17201705
5	420	0	0	0	1	17208621
5	421	0	1	1	3	17216349
5	422	1	1	0	-2	17226129
5	423	1	0	1	-1	17234189
5	424	0	0	0	3	17240805
5	425	1	1	0	-3	17254785
5	426	1	1	0	-2	17263937
5	427	0	1	1	2	17276541
5	428	1	1	0	-4	17288441
5	429	0	1	1	4	17295717
5	430	0	1	1	3	17304761
5	431	0	1	1	1	17316793
5	432	0	1	1	2	17325265
5	433	1	1	0	-4	17333389
5	434	1	1	0	-4	17344353
5	435	0	1	1	1	17360277
5	436	1	0	1	-2	17368161
5	437	0	1	1	3	17374701
5	438	0	1	1	3	17386409
5	439	0	1	1	1	17394237
5	440	1	1	0	-3	17409249
5	441	0	1	1	2	17416961
5	442	0	0	0	2	17424001
5	443	0	1	1	4	17516413
5	444	1	1	0	-1	17524413
5	445	0	1	1	4	17532741
5	446	1	1	0	-3	17541773
5	447	0	1	1	4	17550953
5	448	0	1	1	4	17563041
5	449	0	1	1	3	17570669
5	450	1	1	0	-3	17578677
5	451	0	0	0	1	17590541
5	452	1	1	0	-3	17607357
5	453	1	1	0	-3	17616505
5	454	0	1	1	3	17623937
5	455	0	1	1	1	17631729
5	456	1	0	1	-3	17639317
5	457	0	1	1	3	17646097
5	458	0	1	1	4	17653945
5	459	1	0	1	-1	17661977
5	460	1	1	0	-4	17668849
5	461	1	1	0	-1	17686649
5	462	0	1	1	4	17693945
5	463	0	1	1	4	17701837
5	464	0	0	0	0	17709457
5	1	0	0	0	0	196289948
5	2	1	1	0	-1	196295144
5	3	1	1	0	-3	196327016
5	4	0	1	1	2	196334592
5	5	0	0	0	3	196341768
5	6	1	1	0	-3	196347924
5	7	1	0	1	-3	196356948
5	8	1	1	0	-1	196362172
5	9	0	1	1	1	196369204
5	10	0	1	1	3	196377492
5	11	0	1	1	4	196384484
5	12	1	1	0	0	196391580
5	13	1	0	1	-2	196398852
5	14	1	0	1	-2	196404844
5	15	0	1	1	2	196411228
5	16	0	0	0	1	196418152
5	17	0	1	1	4	196425292
5	18	0	1	1	3	196443156
5	19	1	1	0	-1	196450436
5	20	1	0	1	-4	196457720
5	21	1	1	0	-3	196467664
5	22	0	1	1	1	196474844
5	23	1	1	0	-3	196482772
5	24	0	1	1	4	196489736
5	25	0	1	1	3	196496748
5	26	1	1	0	-4	196504316
5	27	0	1	1	4	196512176
5	28	1	1	0	-1	196524808
5	29	0	1	1	2	196531964
5	30	1	1	0	-4	196539176
5	31	1	1	0	-3	196546292
5	32	1	1	0	-3	196554160
5	33	0	1	1	4	196561780
5	34	0	1	1	2	196568596
5	35	0	1	1	1	196575880
5	36	1	1	0	-2	196586600
5	37	1	1	0	-4	196593088
5	38	0	1	1	2	196600372
5	39	0	1	1	4	196607304
5	40	0	0	0	1	196614068
5	41	1	1	0	-3	196620868
5	42	1	1	0	-4	196627708
5	43	0	1	1	4	196634588
5	44	0	1	1	4	196641164
5	45	1	1	0	-4	196648024
5	46	1	1	0	-2	196654772
5	47	1	1	0	-2	196662056
5	48	0	1	1	1	196669608
5	49	1	1	0	-3	196676028
5	50	1	1	0	-3	196683532
5	51	1	1	0	-1	196691868
5	52	0	1	1	3	196700012
5	53	0	1	1	1	196706772
5	54	0	1	1	2	196713476
5	55	0	0	0	1	196723912
5	56	1	0	1	-3	196743704
5	57	1	1	0	-4	196750876
5	58	1	1	0	-2	196757672
5	59	0	1	1	3	196765008
5	60	0	0	0	3	196773920
5	61	1	0	1	0	196790440
5	62	0	1	1	2	196795948
5	63	1	1	0	-3	196803240
5	64	1	1	0	-1	196810672
5	65	1	0	1	0	196827852
5	66	1	1	0	-2	196833836
5	67	0	1	1	1	196841028
5	68	0	1	1	2	196848288
5	69	0	1	1	0	196854916
5	70	1	0	1	-4	196861584
5	71	0	1	1	3	196867664
5	72	0	1	1	4	196878524
5	73	1	1	0	-2	196884992
5	74	1	0	1	0	196891488
5	75	1	1	0	-4	196896660
5	76	0	1	1	3	196903264
5	77	0	1	1	3	196909956
5	78	1	0	1	0	196924996
5	79	0	0	0	2	196931036
5	80	0	1	1	3	196937472
5	81	0	1	1	2	196944296
5	82	1	1	0	-1	196950896
5	83	1	1	0	-4	196957588
5	84	1	1	0	-2	196964668
5	85	0	1	1	2	196971692
5	86	0	1	1	0	196978392
5	87	0	1	1	4	196986016
5	88	1	1	0	-3	196992596
5	89	1	1	0	-4	196999632
5	90	1	1	0	-4	197006436
5	91	0	1	1	1	197013880
5	92	0	1	1	3	197021408
5	93	1	1	0	-4	197028856
5	94	1	1	0	-1	197036060
5	95	0	0	0	2	197043584
5	96	1	1	0	-4	197050080
5	97	1	1	0	-3	197057520
5	98	1	1	0	-3	197064120
5	99	0	1	1	2	197071772
5	100	1	1	0	-4	197078692
5	101	0	0	0	3	197086216
5	102	0	1	1	1	197097328
5	103	1	1	0	-4	197104316
5	104	1	1	0	-3	197110796
5	105	1	1	0	-4	197118596
5	106	0	1	1	4	197125996
5	107	1	1	0	-4	197132924
5	108	1	1	0	-4	197149808
5	109	1	0	1	-1	197157484
5	110	0	1	1	1	197164420
5	111	1	1	0	-4	197171332
5	112	0	1	1	3	197178036
5	113	1	1	0	-2	197184956
5	114	0	0	0	0	197192300
5	115	0	1	1	2	197198212
5	116	0	1	1	3	197205084
5	117	1	1	0	-4	197212660
5	118	1	1	0	-4	197219620
5	119	0	1	1	4	197226788
5	120	1	0	1	-1	197234064
5	121	1	1	0	-1	197239440
5	122	1	1	0	-3	197247320
5	123	0	1	1	1	197254440
5	124	1	0	1	-2	197261520
5	125	0	0	0	1	197266772
5	126	0	0	0	0	200963032
5	127	1	1	0	-2	200975980
5	128	1	1	0	-4	200989384
5	129	0	1	1	2	201008208
5	130	1	1	0	-3	201027376
5	131	0	1	1	4	201038892
5	132	0	1	1	2	201052908
5	133	1	0	1	-2	201073868
5	134	1	1	0	-1	201080948
5	135	0	1	1	1	201089740
5	136	1	0	1	-2	201102064
5	137	1	1	0	-2	201118528
5	138	0	1	1	0	201128516
5	139	1	1	0	-3	201140832
5	140	0	1	1	2	201149972
5	141	0	1	1	4	201173300
5	142	1	0	1	0	201183828
5	143	1	1	0	-2	201190900
5	144	0	1	1	3	201199096
5	145	1	0	1	0	201213612
5	146	1	1	0	-1	201219408
5	147	0	1	1	3	201228292
5	148	0	1	1	2	201239908
5	149	1	0	1	-4	201251936
5	150	0	1	1	3	201259792
5	151	1	1	0	-3	201273644
5	152	1	0	1	-1	201281412
5	153	0	0	0	2	201286548
5	154	1	0	1	-1	201291800
5	155	0	0	0	2	201298232
5	156	0	1	1	1	201305308
5	157	0	0	0	2	201313752
5	158	1	0	1	0	201326516
5	159	1	1	0	-1	201333400
5	160	0	1	1	0	201341588
5	161	1	1	0	-2	201349292
5	162	0	1	1	2	201356444
5	163	0	1	1	1	201366200
5	164	1	1	0	-3	201374472
5	165	0	1	1	4	201381668
5	166	1	1	0	-4	201389976
5	167	0	1	1	1	201397420
5	168	1	1	0	-3	201411340
5	169	0	1	1	4	201419040
5	170	1	1	0	-3	201433332
5	171	1	1	0	-1	201441600
5	172	0	1	1	4	201448836
5	173	0	1	1	2	201463036
5	174	1	0	1	-1	201472404
5	175	0	0	0	1	201477540
5	176	1	1	0	-1	201483816
5	177	1	1	0	-3	201490896
5	178	0	1	1	1	201498108
5	179	1	1	0	-4	201505472
5	180	1	1	0	-2	201512516
5	181	0	1	1	1	201519964
5	182	1	1	0	-2	201531472
5	183	0	1	1	4	201539332
5	184	1	0	1	-1	201548596
5	185	0	1	1	3	201571864
5	186	1	0	1	-1	201582792
5	187	1	1	0	-2	201588852
5	188	0	0	0	1	201595856
5	189	1	1	0	-4	201601152
5	190	1	1	0	-3	201608500
5	191	1	0	1	-2	201615676
5	192	0	0	0	0	201623460
5	193	1	1	0	-4	201634872
5	194	1	1	0	-4	201641844
5	195	0	1	1	2	201650376
5	196	0	1	1	4	201659344
5	197	1	0	1	-3	201667696
5	198	1	1	0	-3	201677656
5	199	1	1	0	0	201684968
5	200	0	1	1	0	201692316
5	201	0	1	1	0	201701276
5	202	1	0	1	0	201714376
5	203	0	0	0	3	201757824
5	204	1	1	0	-2	201766852
5	205	1	1	0	-1	201774052
5	206	1	1	0	-2	201781112
5	207	0	0	0	0	201788924
5	208	1	0	1	-1	201800480
5	209	0	0	0	1	201911888
5	210	0	1	1	2	201924396
5	211	1	1	0	-2	201934420
5	212	0	0	0	1	201942152
5	213	1	1	0	-3	201949344
5	214	1	1	0	-1	201956400
5	215	1	1	0	-2	201964316
5	216	0	1	1	4	201971592
5	217	0	1	1	0	201979724
5	218	1	1	0	-1	201992172
5	219	1	1	0	-3	201999124
5	220	0	1	1	4	202006584
5	221	0	1	1	2	202015888
5	222	1	1	0	-1	202033864
5	223	0	1	1	3	202040772
5	224	1	1	0	-3	202048356
5	225	0	1	1	4	202055416
5	226	0	1	1	3	202062536
5	227	1	1	0	-3	202069460
5	228	0	1	1	2	202077080
5	229	1	1	0	-4	202085888
5	230	1	1	0	-2	202092756
5	231	1	1	0	-3	202099980
5	232	1	1	0	-1	202112628
5	233	0	1	1	2	202120036
5	234	1	1	0	-1	202132228
5	235	1	0	1	-1	202140056
5	236	1	1	0	-1	202150092
5	237	0	1	1	1	202159020
5	238	0	1	1	3	202165888
5	239	0	0	0	1	202173264
5	240	1	1	0	-4	202180568
5	241	0	1	1	4	202187504
5	242	1	1	0	-4	202210260
5	243	0	1	1	4	202217884
5	244	1	1	0	-4	202224744
5	245	1	1	0	-4	202231812
5	246	1	1	0	-4	202240352
5	247	0	1	1	3	202247812
5	248	0	1	1	1	202257100
5	249	0	1	1	0	202264476
5	250	1	0	1	0	202271456
5	251	1	1	0	-2	202279380
5	252	1	1	0	-2	202287056
5	253	0	1	1	3	202294724
5	254	0	0	0	3	202302580
5	255	1	1	0	-1	202309592
5	256	1	1	0	-2	202317940
5	257	1	1	0	-1	202325376
5	258	0	1	1	1	202332356
5	259	0	1	1	2	202341884
5	260	1	0	1	0	202349808
5	261	1	1	0	-3	202357336
5	262	0	1	1	4	202365440
5	263	1	1	0	-4	202378728
5	264	1	1	0	-1	202386756
5	265	1	1	0	-3	202394032
5	266	0	1	1	4	202401032
5	1	0	1	1	2	15277209
5	2	0	0	0	1	15286169
5	3	1	1	0	-4	15291733
5	4	0	1	1	1	15298597
5	5	1	1	0	-1	15313941
5	6	0	1	1	3	15321141
5	7	1	1	0	-2	15328077
5	8	1	0	1	0	15335097
5	9	0	0	0	3	15349345
5	10	0	1	1	4	15355669
5	11	0	0	0	3	15361661
5	12	1	1	0	-4	15370853
5	13	0	1	1	3	15378121
5	14	1	1	0	-2	15384481
5	15	1	0	1	-4	15391309
5	16	0	1	1	3	15398145
5	17	1	1	0	-3	15408769
5	18	0	1	1	3	15415577
5	19	1	1	0	-3	15422225
5	20	0	1	1	3	15429565
5	21	1	1	0	0	15436113
5	22	1	0	1	-1	15443793
5	23	0	1	1	4	15450021
5	24	1	1	0	-2	15456545
5	25	1	1	0	-1	15463253
5	26	0	0	0	2	15470197
5	27	1	1	0	-4	15479221
5	28	1	1	0	-2	15485889
5	29	1	1	0	-2	15492685
5	30	0	0	0	1	15499229
5	31	0	1	1	0	15505401
5	32	1	1	0	-3	15512081
5	33	1	0	1	0	15518553
5	34	0	0	0	1	15525141
5	35	0	1	1	4	15532113
5	36	0	0	0	3	15538201
5	37	1	0	1	0	15544949
5	38	1	1	0	-3	15553725
5	39	0	0	0	0	15560317
5	40	1	1	0	-1	15567097
5	41	1	1	0	-1	15575021
5	42	0	1	1	4	15581621
5	43	0	1	1	0	15588757
5	44	0	1	1	1	15595629
5	45	1	0	1	-3	15603273
5	46	1	1	0	-4	15612325
5	47	0	1	1	1	15618837
5	48	1	0	1	0	15625465
5	49	0	0	0	4	15632061
5	50	0	1	1	1	15638385
5	51	1	1	0	-3	15645249
5	52	1	0	1	-1	15651369
5	53	0	1	1	2	15658293
5	54	1	1	0	-1	15665105
5	55	0	1	1	3	15671589
5	56	0	1	1	4	15678517
5	57	1	1	0	-4	15684981
5	58	1	1	0	-4	15692865
5	59	1	0	1	0	15699557
5	60	1	1	0	-2	15710869
5	61	0	0	0	0	15718473
5	62	0	1	1	2	15738605
5	63	0	0	0	0	15745317
5	64	1	0	1	-2	15756873
5	65	1	1	0	-2	15766657
5	66	1	0	1	-2	15773785
5	67	0	1	1	3	15780745
5	68	0	1	1	4	15787557
5	69	1	1	0	0	15794057
5	70	0	1	1	2	15800793
5	71	1	1	0	-1	15808037
5	72	1	1	0	-2	15822689
5	73	1	1	0	-2	15845593
5	74	1	0	1	-2	15852357
5	75	0	1	1	4	15858945
5	76	1	0	1	-2	15865389
5	77	1	0	1	-1	15872665
5	78	0	0	0	1	15881537
5	79	1	1	0	-2	15887909
5	80	1	0	1	-2	15895081
5	81	0	1	1	2	15901857
5	82	1	1	0	-3	15909041
5	83	0	1	1	4	15915277
5	84	1	1	0	-2	15921513
5	85	1	0	1	-1	15927877
5	86	0	0	0	0	15936297
5	87	1	0	1	0	15943653
5	88	0	1	1	4	15955081
5	89	1	1	0	-4	15962309
5	90	1	1	0	-2	15968981
5	91	0	1	1	3	15976049
5	92	0	1	1	3	15982901
5	93	1	0	1	0	15989689
5	94	0	0	0	1	15996605
5	95	0	1	1	3	16004713
5	96	1	1	0	-3	16011061
5	97	0	0	0	1	16019973
5	98	1	1	0	-3	16028917
5	99	1	0	1	0	16035889
5	100	1	0	1	-2	16042285
5	101	0	1	1	3	16049261
5	102	0	1	1	3	16055781
5	103	1	1	0	-4	16062117
5	104	0	0	0	1	16069161
5	105	1	1	0	-3	16087553
5	106	1	1	0	-4	16094345
5	107	0	1	1	3	16101637
5	108	1	1	0	-2	16108681
5	109	0	1	1	1	16115345
5	110	0	1	1	2	16124021
5	111	1	0	1	-3	16130765
5	112	0	0	0	3	16141769
5	113	0	1	1	2	16153685
5	114	0	1	1	2	16160337
5	115	0	1	1	2	16166877
5	116	1	1	0	0	16173485
5	117	0	0	0	4	16180157
5	118	1	1	0	-3	16190757
5	119	1	1	0	0	16198621
5	120	0	1	1	4	16206589
5	121	0	1	1	4	16213437
5	122	1	1	0	-4	16219901
5	123	1	1	0	-3	16226713
5	124	1	0	1	-1	16234129
5	125	0	1	1	2	16240737
5	126	1	1	0	0	16247349
5	127	1	1	0	-4	16253905
5	128	1	1	0	-1	16261153
5	129	0	1	1	2	16268217
5	130	1	1	0	-1	16275173
5	131	1	1	0	-2	16282049
5	132	0	1	1	3	16289433
[truncated: 96,661 more rows]
