# Supplementary material for: Dynamics of history-dependent perceptual judgment
Source: Nat Commun. 2021 Oct 15;12:6036. doi: 10.1038/s41467-021-26104-2 (PMC8521591; doi:10.1038/s41467-021-26104-2)
Supplement: Supplementary file 4 — Source Data [file 41467_2021_26104_MOESM4_ESM.zip › Source Data/Shifting_Range_Experiment_Fig_2b_2c.csv]

rat	trialID	cat	hitmiss	action	stim	boundary
18	1	0	1	0	43.38	103.43
18	2	0	1	0	43.38	103.43
18	3	0	1	0	43.38	103.43
18	4	1	1	1	163.47	103.43
18	5	0	1	0	73.41	103.43
18	6	0	1	0	88.42	103.43
18	7	0	1	0	43.38	103.43
18	8	0	1	0	73.41	103.43
18	9	1	0	0	118.44	103.43
18	10	1	0	0	118.44	103.43
18	11	0	1	0	58.39	103.43
18	12	0	0	1	73.41	103.43
18	13	1	1	1	163.47	103.43
18	14	0	1	0	43.38	103.43
18	15	1	1	1	163.47	103.43
18	16	0	1	0	58.39	103.43
18	17	0	1	0	73.41	103.43
18	18	0	0	1	88.42	103.43
18	19	1	0	0	133.45	103.43
18	20	1	1	1	133.45	103.43
18	21	0	1	0	73.41	103.43
18	22	0	1	0	73.41	103.43
18	23	0	1	0	43.38	103.43
18	23	1	0	0	148.46	103.43
18	24	0	1	0	43.38	103.43
18	25	0	1	0	43.38	103.43
18	26	0	1	0	58.39	103.43
18	27	1	1	1	103.43	103.43
18	28	0	1	0	58.39	103.43
18	29	0	1	0	73.41	103.43
18	30	0	1	0	58.39	103.43
18	31	1	1	1	103.43	103.43
18	32	0	1	0	43.38	103.43
18	33	1	1	1	148.46	103.43
18	34	0	1	0	88.42	103.43
18	35	1	1	1	118.44	103.43
18	36	1	1	1	133.45	103.43
18	37	0	1	0	88.42	103.43
18	38	1	1	1	118.44	103.43
18	39	1	0	0	103.43	103.43
18	40	0	1	0	43.38	103.43
18	40	1	0	0	163.47	103.43
18	41	0	1	0	43.38	103.43
18	42	1	1	1	118.44	103.43
18	43	1	1	1	148.46	103.43
18	44	0	0	1	103.43	103.43
18	45	0	1	0	43.38	103.43
18	46	0	1	0	88.42	103.43
18	47	1	1	1	118.44	103.43
18	48	0	1	0	43.38	103.43
18	49	0	1	0	88.42	103.43
18	50	1	1	1	148.46	103.43
18	51	0	1	0	73.41	103.43
18	52	1	1	1	148.46	103.43
18	53	1	0	0	118.44	103.43
18	54	1	1	1	163.47	103.43
18	55	0	1	0	103.43	103.43
18	56	0	1	0	88.42	103.43
18	56	0	0	1	73.41	103.43
18	57	0	1	0	73.41	103.43
18	58	1	1	1	163.47	103.43
18	59	0	1	0	43.38	103.43
18	60	1	0	0	118.44	103.43
18	61	0	1	0	73.41	103.43
18	62	0	0	1	73.41	103.43
18	63	0	0	1	43.38	103.43
18	64	1	1	1	103.43	103.43
18	65	0	1	0	43.38	103.43
18	66	1	1	1	148.46	103.43
18	67	1	1	1	118.44	103.43
18	68	0	1	0	88.42	103.43
18	69	0	0	1	43.38	103.43
18	70	1	0	0	133.45	103.43
18	71	1	1	1	103.43	103.43
18	72	0	1	0	88.42	103.43
18	73	0	0	1	88.42	103.43
18	74	0	1	0	88.42	103.43
18	75	1	1	1	103.43	103.43
18	76	0	1	0	58.39	103.43
18	77	0	0	1	73.41	103.43
18	78	0	1	0	43.38	103.43
18	78	0	0	1	73.41	103.43
18	79	0	1	0	58.39	103.43
18	80	1	1	1	148.46	103.43
18	81	1	1	1	148.46	103.43
18	82	0	1	0	88.42	103.43
18	83	0	1	0	103.43	103.43
18	84	1	1	1	133.45	103.43
18	85	1	0	0	163.47	103.43
18	86	0	0	1	73.41	103.43
18	87	0	1	0	43.38	103.43
18	88	0	0	1	88.42	103.43
18	89	1	1	1	163.47	103.43
18	90	0	1	0	58.39	103.43
18	91	0	1	0	73.41	103.43
18	92	1	0	0	163.47	103.43
18	93	0	1	0	88.42	103.43
18	94	0	0	1	43.38	103.43
18	95	0	0	1	103.43	103.43
18	96	1	1	1	148.46	103.43
18	97	0	1	0	58.39	103.43
18	98	0	1	0	103.43	103.43
18	99	1	1	1	148.46	103.43
18	100	0	0	1	73.41	103.43
18	101	1	0	0	103.43	103.43
18	102	0	1	0	73.41	103.43
18	103	1	0	0	148.46	103.43
18	104	0	1	0	43.38	103.43
18	105	1	1	1	118.44	103.43
18	106	1	0	0	118.44	103.43
18	107	0	1	0	73.41	103.43
18	108	0	1	0	43.38	103.43
18	109	0	1	0	58.39	103.43
18	110	1	1	1	133.45	103.43
18	111	0	0	1	103.43	103.43
18	112	0	1	0	103.43	103.43
18	113	0	1	0	58.39	103.43
18	114	1	0	0	103.43	103.43
18	115	0	1	0	73.41	103.43
18	116	1	1	1	103.43	103.43
18	117	1	1	1	103.43	103.43
18	118	0	1	0	73.41	103.43
18	119	0	1	0	73.41	103.43
18	120	1	1	1	163.47	103.43
18	121	0	1	0	103.43	103.43
18	122	0	0	1	58.39	103.43
18	123	1	0	0	103.43	103.43
18	124	0	0	1	73.41	103.43
18	125	1	0	0	103.43	103.43
18	126	0	1	0	103.43	103.43
18	127	1	1	1	118.44	103.43
18	128	0	1	0	88.42	103.43
18	129	0	0	1	88.42	103.43
18	130	0	1	0	43.38	103.43
18	131	1	1	1	118.44	103.43
18	132	0	0	1	103.43	103.43
18	133	1	1	1	118.44	103.43
18	134	0	1	0	73.41	103.43
18	135	0	0	1	88.42	103.43
18	136	0	0	1	73.41	103.43
18	137	1	1	1	133.45	103.43
18	138	0	0	1	103.43	103.43
18	139	1	0	0	118.44	103.43
18	140	1	1	1	148.46	103.43
18	141	1	1	1	133.45	103.43
18	142	0	1	0	103.43	103.43
18	143	0	1	0	43.38	103.43
18	144	1	1	1	118.44	103.43
18	145	1	0	0	118.44	103.43
18	146	1	0	0	118.44	103.43
18	147	0	1	0	58.39	103.43
18	148	0	1	0	88.42	103.43
18	149	0	1	0	58.39	103.43
18	150	1	1	1	148.46	103.43
18	151	1	0	0	148.46	103.43
18	152	1	0	0	103.43	103.43
18	153	0	1	0	58.39	103.43
18	154	1	1	1	118.44	103.43
18	155	0	1	0	73.41	103.43
18	156	0	1	0	88.42	103.43
18	157	1	1	1	103.43	103.43
18	158	0	0	1	88.42	103.43
18	159	0	1	0	73.41	103.43
18	160	1	1	1	118.44	103.43
18	161	1	1	1	148.46	103.43
18	162	1	0	0	118.44	103.43
18	163	0	0	1	103.43	103.43
18	164	1	0	0	148.46	103.43
18	165	1	0	0	118.44	103.43
18	166	0	1	0	58.39	103.43
18	167	0	1	0	73.41	103.43
18	167	1	0	0	133.45	103.43
18	168	0	1	0	43.38	103.43
18	169	0	1	0	58.39	103.43
18	170	1	1	1	103.43	103.43
18	171	0	1	0	73.41	103.43
18	171	1	0	0	118.44	103.43
18	172	0	0	1	103.43	103.43
18	173	0	1	0	43.38	103.43
18	174	1	0	0	103.43	103.43
18	175	0	1	0	43.38	103.43
18	176	1	1	1	133.45	103.43
18	177	0	1	0	43.38	103.43
18	178	1	1	1	148.46	103.43
18	179	0	1	0	73.41	103.43
18	180	0	0	1	73.41	103.43
18	181	1	1	1	163.47	103.43
18	182	0	0	1	103.43	103.43
18	183	0	1	0	103.43	103.43
18	184	0	1	0	58.39	103.43
18	185	0	1	0	73.41	103.43
18	186	1	1	1	133.45	103.43
18	187	1	1	1	163.47	103.43
18	188	0	1	0	58.39	103.43
18	189	0	1	0	43.38	103.43
18	190	1	1	1	163.47	103.43
18	191	1	0	0	103.43	103.43
18	192	1	1	1	148.46	103.43
18	193	0	1	0	88.42	103.43
18	194	1	1	1	133.45	103.43
18	195	1	1	1	118.44	103.43
18	196	0	1	0	58.39	103.43
18	197	1	1	1	118.44	103.43
18	198	1	1	1	148.46	103.43
18	199	1	1	1	163.47	103.43
18	200	0	0	1	103.43	103.43
18	201	0	1	0	88.42	103.43
18	202	0	1	0	103.43	103.43
18	203	1	0	0	103.43	103.43
18	204	0	0	1	58.39	103.43
18	205	1	0	0	118.44	103.43
18	206	1	1	1	148.46	103.43
18	207	0	0	1	73.41	103.43
18	208	0	1	0	103.43	103.43
18	1	0	1	0	73.41	88.42
18	2	1	0	0	88.42	88.42
18	3	1	1	1	133.45	88.42
18	4	0	1	0	28.37	88.42
18	5	0	1	0	28.37	88.42
18	6	0	1	0	28.37	88.42
18	7	0	1	0	28.37	88.42
18	8	1	1	1	133.45	88.42
18	9	0	1	0	28.37	88.42
18	10	0	1	0	28.37	88.42
18	11	0	0	1	43.38	88.42
18	11	0	0	1	43.38	88.42
18	12	0	1	0	88.42	88.42
18	13	0	1	0	28.37	88.42
18	14	0	0	1	73.41	88.42
18	15	1	0	0	88.42	88.42
18	16	1	1	1	88.42	88.42
18	17	1	0	0	103.43	88.42
18	17	0	0	1	73.41	88.42
18	18	1	1	1	148.46	88.42
18	19	0	1	0	73.41	88.42
18	20	0	0	1	28.37	88.42
18	21	0	1	0	58.39	88.42
18	22	1	1	1	103.43	88.42
18	23	0	1	0	73.41	88.42
18	24	0	0	1	43.38	88.42
18	25	1	0	0	103.43	88.42
18	26	1	1	1	133.45	88.42
18	27	1	0	0	88.42	88.42
18	28	0	1	0	73.41	88.42
18	29	0	1	0	43.38	88.42
18	29	1	0	0	103.43	88.42
18	30	0	0	1	28.37	88.42
18	31	0	1	0	43.38	88.42
18	32	0	0	1	43.38	88.42
18	33	0	1	0	58.39	88.42
18	34	0	0	1	88.42	88.42
18	35	1	0	0	103.43	88.42
18	36	0	0	1	58.39	88.42
18	37	1	1	1	133.45	88.42
18	38	0	1	0	43.38	88.42
18	38	1	0	0	103.43	88.42
18	39	1	1	1	118.44	88.42
18	40	1	1	1	103.43	88.42
18	41	0	1	0	73.41	88.42
18	42	1	0	0	103.43	88.42
18	43	0	1	0	58.39	88.42
18	44	1	1	1	103.43	88.42
18	45	1	0	0	148.46	88.42
18	46	1	1	1	103.43	88.42
18	46	1	0	0	133.45	88.42
18	47	0	1	0	73.41	88.42
18	48	1	0	0	88.42	88.42
18	49	0	1	0	43.38	88.42
18	50	1	1	1	118.44	88.42
18	51	0	1	0	73.41	88.42
18	52	0	1	0	58.39	88.42
18	53	1	1	1	133.45	88.42
18	54	1	0	0	103.43	88.42
18	55	1	1	1	88.42	88.42
18	55	0	0	1	43.38	88.42
18	56	0	1	0	28.37	88.42
18	57	1	1	1	88.42	88.42
18	58	0	1	0	28.37	88.42
18	59	1	1	1	118.44	88.42
18	60	1	0	0	88.42	88.42
18	61	0	1	0	73.41	88.42
18	62	0	1	0	58.39	88.42
18	62	1	0	0	103.43	88.42
18	63	1	0	0	88.42	88.42
18	64	0	1	0	73.41	88.42
18	65	1	1	1	133.45	88.42
18	66	0	1	0	88.42	88.42
18	66	0	0	1	58.39	88.42
18	67	1	1	1	148.46	88.42
18	68	0	0	1	88.42	88.42
18	69	0	0	1	43.38	88.42
18	70	1	1	1	148.46	88.42
18	71	0	1	0	58.39	88.42
18	72	1	0	0	88.42	88.42
18	73	1	1	1	88.42	88.42
18	74	1	1	1	133.45	88.42
18	75	0	0	1	58.39	88.42
18	76	0	0	1	73.41	88.42
18	77	1	1	1	118.44	88.42
18	78	0	1	0	73.41	88.42
18	79	0	0	1	58.39	88.42
18	80	0	1	0	43.38	88.42
18	81	1	1	1	148.46	88.42
18	82	0	1	0	58.39	88.42
18	83	0	0	1	58.39	88.42
18	84	0	1	0	28.37	88.42
18	85	1	1	1	118.44	88.42
18	86	1	0	0	133.45	88.42
18	86	1	0	0	133.45	88.42
18	87	0	1	0	28.37	88.42
18	88	0	1	0	43.38	88.42
18	88	1	0	0	148.46	88.42
18	89	1	1	1	118.44	88.42
18	90	0	1	0	88.42	88.42
18	91	1	1	1	103.43	88.42
18	92	0	1	0	28.37	88.42
18	93	1	1	1	103.43	88.42
18	94	0	1	0	28.37	88.42
18	95	1	0	0	103.43	88.42
18	96	0	1	0	58.39	88.42
18	97	0	0	1	73.41	88.42
18	98	0	1	0	28.37	88.42
18	99	1	1	1	103.43	88.42
18	100	1	1	1	133.45	88.42
18	101	0	1	0	88.42	88.42
18	102	1	1	1	103.43	88.42
18	103	0	0	1	73.41	88.42
18	104	0	1	0	43.38	88.42
18	105	1	1	1	88.42	88.42
18	106	0	1	0	43.38	88.42
18	106	1	0	0	133.45	88.42
18	107	0	0	1	88.42	88.42
18	107	0	0	1	58.39	88.42
18	108	0	0	1	73.41	88.42
18	109	1	0	0	118.44	88.42
18	110	1	1	1	88.42	88.42
18	111	0	1	0	43.38	88.42
18	112	1	1	1	118.44	88.42
18	113	1	0	0	103.43	88.42
18	114	0	0	1	43.38	88.42
18	115	1	1	1	103.43	88.42
18	116	1	0	0	88.42	88.42
18	117	0	1	0	43.38	88.42
18	117	0	0	1	43.38	88.42
18	118	1	1	1	133.45	88.42
18	119	0	1	0	58.39	88.42
18	120	0	0	1	73.41	88.42
18	121	0	0	1	88.42	88.42
18	122	1	1	1	133.45	88.42
18	123	1	0	0	118.44	88.42
18	124	0	1	0	43.38	88.42
18	125	1	1	1	88.42	88.42
18	126	0	1	0	58.39	88.42
18	127	0	0	1	73.41	88.42
18	128	0	1	0	58.39	88.42
18	129	1	1	1	118.44	88.42
18	130	0	1	0	58.39	88.42
18	131	1	1	1	103.43	88.42
18	132	1	1	1	133.45	88.42
18	133	1	1	1	118.44	88.42
18	134	0	1	0	73.41	88.42
18	135	0	0	1	28.37	88.42
18	136	1	1	1	103.43	88.42
18	137	0	0	1	58.39	88.42
18	138	0	0	1	58.39	88.42
18	139	0	1	0	58.39	88.42
18	140	1	1	1	118.44	88.42
18	141	1	0	0	88.42	88.42
18	142	1	1	1	133.45	88.42
18	143	0	1	0	28.37	88.42
18	144	0	0	1	43.38	88.42
18	144	0	0	1	88.42	88.42
18	145	0	0	1	43.38	88.42
18	146	1	1	1	148.46	88.42
18	147	0	0	1	43.38	88.42
18	148	0	0	1	88.42	88.42
18	149	1	1	1	103.43	88.42
18	150	0	1	0	88.42	88.42
18	151	0	0	1	58.39	88.42
18	151	1	0	0	133.45	88.42
18	151	0	0	1	58.39	88.42
18	152	1	1	1	133.45	88.42
18	153	0	1	0	28.37	88.42
18	154	1	1	1	133.45	88.42
18	155	1	0	0	133.45	88.42
18	156	0	1	0	73.41	88.42
18	157	1	1	1	118.44	88.42
18	158	0	1	0	58.39	88.42
18	159	0	0	1	73.41	88.42
18	160	0	1	0	43.38	88.42
18	161	0	0	1	58.39	88.42
18	162	0	0	1	88.42	88.42
18	163	1	0	0	103.43	88.42
18	164	0	0	1	73.41	88.42
18	165	1	1	1	133.45	88.42
18	166	0	1	0	88.42	88.42
18	167	1	1	1	118.44	88.42
18	168	0	1	0	58.39	88.42
18	169	0	1	0	43.38	88.42
18	170	1	1	1	133.45	88.42
18	171	1	1	1	103.43	88.42
18	172	1	1	1	148.46	88.42
18	173	0	1	0	43.38	88.42
18	174	0	1	0	73.41	88.42
18	175	0	0	1	28.37	88.42
18	176	1	1	1	103.43	88.42
18	177	0	0	1	73.41	88.42
18	178	1	0	0	88.42	88.42
18	178	0	0	1	43.38	88.42
18	178	1	0	0	148.46	88.42
18	179	0	1	0	43.38	88.42
18	180	0	1	0	58.39	88.42
18	181	1	1	1	88.42	88.42
18	182	0	1	0	73.41	88.42
18	183	0	0	1	28.37	88.42
18	184	0	0	1	43.38	88.42
18	185	1	0	0	88.42	88.42
18	186	1	0	0	88.42	88.42
18	186	0	0	1	58.39	88.42
18	187	0	1	0	43.38	88.42
18	188	1	1	1	133.45	88.42
18	189	1	1	1	118.44	88.42
18	190	1	0	0	88.42	88.42
18	191	0	1	0	88.42	88.42
18	192	0	1	0	88.42	88.42
18	193	1	0	0	118.44	88.42
18	194	0	1	0	88.42	88.42
18	195	1	1	1	148.46	88.42
18	196	0	1	0	88.42	88.42
18	197	1	1	1	133.45	88.42
18	198	0	1	0	58.39	88.42
18	199	1	1	1	118.44	88.42
18	200	0	1	0	73.41	88.42
18	201	1	1	1	118.44	88.42
18	202	1	0	0	103.43	88.42
18	203	0	0	1	88.42	88.42
18	204	0	1	0	43.38	88.42
18	205	1	1	1	133.45	88.42
18	206	0	1	0	43.38	88.42
18	207	1	1	1	148.46	88.42
18	208	1	1	1	148.46	88.42
18	209	0	1	0	58.39	88.42
18	210	0	1	0	58.39	88.42
18	211	0	1	0	73.41	88.42
18	212	1	1	1	148.46	88.42
18	213	1	1	1	133.45	88.42
18	214	1	0	0	133.45	88.42
18	215	0	1	0	73.41	88.42
18	216	1	0	0	103.43	88.42
18	217	0	0	1	88.42	88.42
18	218	1	1	1	88.42	88.42
18	219	1	1	1	103.43	88.42
18	220	1	0	0	103.43	88.42
18	221	1	1	1	133.45	88.42
18	222	1	1	1	118.44	88.42
18	223	0	0	1	88.42	88.42
18	224	0	1	0	73.41	88.42
18	225	1	1	1	103.43	88.42
18	226	0	1	0	28.37	88.42
18	227	0	0	1	28.37	88.42
18	228	0	1	0	43.38	88.42
18	229	1	1	1	103.43	88.42
18	230	0	1	0	88.42	88.42
18	231	1	1	1	103.43	88.42
18	232	1	1	1	133.45	88.42
18	233	0	1	0	28.37	88.42
18	234	1	1	1	118.44	88.42
18	235	1	0	0	103.43	88.42
18	236	0	0	1	88.42	88.42
18	237	1	0	0	133.45	88.42
18	1	1	0	0	163.47	103.43
18	2	0	0	1	88.42	103.43
18	3	0	1	0	73.41	103.43
18	15	1	0	0	148.46	103.43
18	16	1	1	1	103.43	103.43
18	17	0	0	1	43.38	103.43
18	18	0	1	0	43.38	103.43
18	19	0	1	0	43.38	103.43
18	20	0	1	0	58.39	103.43
18	21	0	0	1	103.43	103.43
18	22	1	1	1	133.45	103.43
18	23	1	1	1	103.43	103.43
18	24	0	1	0	103.43	103.43
18	25	0	1	0	58.39	103.43
18	26	0	0	1	43.38	103.43
18	26	1	0	0	118.44	103.43
18	27	1	1	1	133.45	103.43
18	28	1	1	1	133.45	103.43
18	29	0	1	0	88.42	103.43
18	30	0	0	1	58.39	103.43
18	31	1	1	1	103.43	103.43
18	32	1	1	1	103.43	103.43
18	33	1	1	1	163.47	103.43
18	34	1	1	1	148.46	103.43
18	35	1	1	1	163.47	103.43
18	36	0	1	0	58.39	103.43
18	37	0	0	1	58.39	103.43
18	38	1	1	1	148.46	103.43
18	39	0	1	0	88.42	103.43
18	40	1	1	1	103.43	103.43
18	41	1	0	0	133.45	103.43
18	42	1	1	1	133.45	103.43
18	43	0	1	0	73.41	103.43
18	44	1	1	1	163.47	103.43
18	45	0	0	1	43.38	103.43
18	46	0	1	0	58.39	103.43
18	47	1	1	1	163.47	103.43
18	48	1	1	1	118.44	103.43
18	49	1	0	0	133.45	103.43
18	50	0	0	1	88.42	103.43
18	51	1	1	1	118.44	103.43
18	52	0	1	0	73.41	103.43
18	53	0	0	1	88.42	103.43
18	54	1	1	1	103.43	103.43
18	55	0	1	0	73.41	103.43
18	56	1	1	1	118.44	103.43
18	57	1	0	0	118.44	103.43
18	58	1	1	1	133.45	103.43
18	59	0	1	0	103.43	103.43
18	60	0	1	0	43.38	103.43
18	61	0	1	0	58.39	103.43
18	62	1	1	1	103.43	103.43
18	63	1	1	1	148.46	103.43
18	64	1	1	1	118.44	103.43
18	65	0	0	1	73.41	103.43
18	66	1	1	1	148.46	103.43
18	67	0	1	0	88.42	103.43
18	68	0	0	1	88.42	103.43
18	69	1	1	1	148.46	103.43
18	70	0	1	0	43.38	103.43
18	71	1	0	0	118.44	103.43
18	72	0	0	1	43.38	103.43
18	73	0	0	1	103.43	103.43
18	74	1	1	1	163.47	103.43
18	75	1	1	1	118.44	103.43
18	76	1	0	0	103.43	103.43
18	77	0	0	1	88.42	103.43
18	78	0	1	0	88.42	103.43
18	79	0	0	1	43.38	103.43
18	80	0	0	1	58.39	103.43
18	81	0	1	0	73.41	103.43
18	82	1	1	1	133.45	103.43
18	83	1	1	1	118.44	103.43
18	84	0	1	0	43.38	103.43
18	85	1	1	1	118.44	103.43
18	86	0	1	0	58.39	103.43
18	87	1	1	1	118.44	103.43
18	88	1	1	1	118.44	103.43
18	89	1	1	1	148.46	103.43
18	90	0	1	0	73.41	103.43
18	91	1	1	1	118.44	103.43
18	92	0	1	0	43.38	103.43
18	93	0	0	1	58.39	103.43
18	94	0	1	0	58.39	103.43
18	95	1	1	1	103.43	103.43
18	96	0	1	0	43.38	103.43
18	97	0	1	0	43.38	103.43
18	98	1	1	1	133.45	103.43
18	99	0	0	1	88.42	103.43
18	100	1	1	1	103.43	103.43
18	101	0	1	0	73.41	103.43
18	102	0	0	1	73.41	103.43
18	103	1	0	0	103.43	103.43
18	104	1	1	1	148.46	103.43
18	105	1	0	0	133.45	103.43
18	106	0	0	1	58.39	103.43
18	107	1	1	1	118.44	103.43
18	108	0	0	1	88.42	103.43
18	109	0	1	0	58.39	103.43
18	110	1	1	1	163.47	103.43
18	111	0	1	0	73.41	103.43
18	112	1	1	1	103.43	103.43
18	113	1	1	1	118.44	103.43
18	114	0	1	0	43.38	103.43
18	115	1	1	1	148.46	103.43
18	116	1	1	1	148.46	103.43
18	117	0	1	0	88.42	103.43
18	118	1	1	1	103.43	103.43
18	119	0	1	0	73.41	103.43
18	120	0	1	0	103.43	103.43
18	121	1	1	1	133.45	103.43
18	122	0	1	0	43.38	103.43
18	123	1	1	1	103.43	103.43
18	124	0	1	0	103.43	103.43
18	125	1	1	1	148.46	103.43
18	126	1	0	0	103.43	103.43
18	127	0	1	0	88.42	103.43
18	128	0	1	0	73.41	103.43
18	129	1	1	1	133.45	103.43
18	130	0	1	0	43.38	103.43
18	131	1	1	1	148.46	103.43
18	132	0	1	0	73.41	103.43
18	133	1	1	1	118.44	103.43
18	134	1	0	0	118.44	103.43
18	135	0	1	0	58.39	103.43
18	136	0	0	1	73.41	103.43
18	137	0	1	0	88.42	103.43
18	138	1	1	1	103.43	103.43
18	139	1	1	1	148.46	103.43
18	140	1	1	1	163.47	103.43
18	141	0	1	0	43.38	103.43
18	142	1	1	1	103.43	103.43
18	143	1	1	1	163.47	103.43
18	144	1	0	0	148.46	103.43
18	145	0	1	0	103.43	103.43
18	146	1	1	1	148.46	103.43
18	147	1	1	1	163.47	103.43
18	148	1	1	1	133.45	103.43
18	149	1	1	1	103.43	103.43
18	150	1	1	1	148.46	103.43
18	151	0	1	0	58.39	103.43
18	152	0	0	1	103.43	103.43
18	153	0	0	1	103.43	103.43
18	154	1	1	1	118.44	103.43
18	155	0	1	0	88.42	103.43
18	156	0	0	1	43.38	103.43
18	157	0	1	0	88.42	103.43
18	158	1	1	1	103.43	103.43
18	159	0	1	0	58.39	103.43
18	160	0	0	1	88.42	103.43
18	161	1	1	1	133.45	103.43
18	162	1	1	1	133.45	103.43
18	163	0	1	0	43.38	103.43
18	164	1	1	1	148.46	103.43
18	165	1	1	1	148.46	103.43
18	166	0	1	0	58.39	103.43
18	167	1	1	1	163.47	103.43
18	168	0	1	0	103.43	103.43
18	169	0	1	0	43.38	103.43
18	170	0	1	0	73.41	103.43
18	171	1	1	1	163.47	103.43
18	172	1	1	1	133.45	103.43
18	173	0	1	0	58.39	103.43
18	174	1	1	1	103.43	103.43
18	175	1	1	1	163.47	103.43
18	176	0	1	0	58.39	103.43
18	177	0	1	0	73.41	103.43
18	178	0	1	0	43.38	103.43
18	179	1	1	1	133.45	103.43
18	180	0	1	0	43.38	103.43
18	181	0	1	0	73.41	103.43
18	182	1	1	1	133.45	103.43
18	183	1	0	0	103.43	103.43
18	183	1	0	0	118.44	103.43
18	184	1	0	0	103.43	103.43
18	185	1	1	1	163.47	103.43
18	186	1	1	1	148.46	103.43
18	187	1	1	1	163.47	103.43
18	188	1	0	0	133.45	103.43
18	189	1	1	1	103.43	103.43
18	190	0	0	1	88.42	103.43
18	191	1	1	1	148.46	103.43
18	192	1	1	1	148.46	103.43
18	193	1	1	1	163.47	103.43
18	194	0	1	0	58.39	103.43
18	195	0	0	1	58.39	103.43
18	196	1	1	1	103.43	103.43
18	197	0	0	1	73.41	103.43
18	198	0	0	1	103.43	103.43
18	199	1	0	0	103.43	103.43
18	200	1	1	1	133.45	103.43
18	201	0	1	0	58.39	103.43
18	202	0	1	0	43.38	103.43
18	203	1	1	1	148.46	103.43
18	204	0	0	1	58.39	103.43
18	205	1	1	1	118.44	103.43
18	206	0	1	0	88.42	103.43
18	207	1	1	1	133.45	103.43
18	208	0	0	1	88.42	103.43
18	1	1	1	1	88.42	88.42
18	2	0	1	0	43.38	88.42
18	3	1	1	1	88.42	88.42
18	4	1	0	0	118.44	88.42
18	5	0	1	0	28.37	88.42
18	6	0	1	0	28.37	88.42
18	7	1	1	1	103.43	88.42
18	8	1	0	0	88.42	88.42
18	9	1	1	1	103.43	88.42
18	10	0	1	0	43.38	88.42
18	11	1	0	0	88.42	88.42
18	12	0	0	1	43.38	88.42
18	13	1	1	1	103.43	88.42
18	14	1	0	0	103.43	88.42
18	15	1	0	0	118.44	88.42
18	16	0	1	0	58.39	88.42
18	17	0	0	1	58.39	88.42
18	18	1	1	1	103.43	88.42
18	19	0	1	0	73.41	88.42
18	20	1	1	1	133.45	88.42
18	21	1	1	1	148.46	88.42
18	22	0	1	0	28.37	88.42
18	23	1	1	1	103.43	88.42
18	24	1	1	1	118.44	88.42
18	25	0	1	0	58.39	88.42
18	26	1	1	1	133.45	88.42
18	27	1	1	1	118.44	88.42
18	28	0	1	0	88.42	88.42
18	29	0	1	0	58.39	88.42
18	30	1	1	1	88.42	88.42
18	31	1	1	1	103.43	88.42
18	32	0	1	0	58.39	88.42
18	33	0	0	1	73.41	88.42
18	34	1	1	1	148.46	88.42
18	35	1	0	0	88.42	88.42
18	36	0	1	0	58.39	88.42
18	37	1	1	1	133.45	88.42
18	38	1	1	1	148.46	88.42
18	39	1	0	0	103.43	88.42
18	40	0	0	1	73.41	88.42
18	41	0	1	0	43.38	88.42
18	42	0	0	1	73.41	88.42
18	43	1	1	1	103.43	88.42
18	44	1	1	1	118.44	88.42
18	45	1	0	0	88.42	88.42
18	46	0	0	1	88.42	88.42
18	47	1	1	1	133.45	88.42
18	48	0	1	0	28.37	88.42
18	49	1	0	0	103.43	88.42
18	50	1	0	0	148.46	88.42
18	51	0	1	0	58.39	88.42
18	52	0	0	1	73.41	88.42
18	53	1	1	1	118.44	88.42
18	54	0	1	0	88.42	88.42
18	55	0	1	0	43.38	88.42
18	56	0	1	0	58.39	88.42
18	57	1	1	1	103.43	88.42
18	58	1	1	1	133.45	88.42
18	59	1	0	0	118.44	88.42
18	59	0	0	1	58.39	88.42
18	60	1	1	1	148.46	88.42
18	61	0	1	0	73.41	88.42
18	62	1	1	1	88.42	88.42
18	63	0	1	0	58.39	88.42
18	64	0	1	0	28.37	88.42
18	65	1	1	1	133.45	88.42
18	66	1	0	0	88.42	88.42
18	67	0	1	0	88.42	88.42
18	68	1	1	1	118.44	88.42
18	69	0	0	1	43.38	88.42
18	70	1	1	1	103.43	88.42
18	71	1	0	0	103.43	88.42
18	72	0	1	0	58.39	88.42
18	73	1	1	1	88.42	88.42
18	74	1	1	1	118.44	88.42
18	75	0	1	0	73.41	88.42
18	76	1	1	1	118.44	88.42
18	77	1	0	0	118.44	88.42
18	78	1	1	1	88.42	88.42
18	79	1	0	0	88.42	88.42
18	80	1	1	1	88.42	88.42
18	81	1	1	1	118.44	88.42
18	82	1	1	1	88.42	88.42
18	83	1	0	0	88.42	88.42
18	84	0	1	0	43.38	88.42
18	85	0	1	0	58.39	88.42
18	86	0	1	0	28.37	88.42
18	87	0	1	0	58.39	88.42
18	88	1	1	1	103.43	88.42
18	89	0	1	0	58.39	88.42
18	90	0	1	0	58.39	88.42
18	91	1	1	1	88.42	88.42
18	92	0	1	0	58.39	88.42
18	93	0	0	1	58.39	88.42
18	94	1	1	1	148.46	88.42
18	95	1	1	1	103.43	88.42
18	96	0	1	0	43.38	88.42
18	97	1	1	1	118.44	88.42
18	98	0	1	0	28.37	88.42
18	99	0	1	0	58.39	88.42
18	100	0	1	0	43.38	88.42
18	101	1	1	1	133.45	88.42
18	102	0	1	0	58.39	88.42
18	103	1	1	1	133.45	88.42
18	104	1	0	0	88.42	88.42
18	105	0	1	0	28.37	88.42
18	106	1	1	1	148.46	88.42
18	107	0	1	0	28.37	88.42
18	108	1	1	1	118.44	88.42
18	109	1	0	0	88.42	88.42
18	110	1	0	0	88.42	88.42
18	111	0	1	0	28.37	88.42
18	112	0	1	0	58.39	88.42
18	113	0	1	0	58.39	88.42
18	114	1	1	1	148.46	88.42
18	115	1	0	0	103.43	88.42
18	116	0	1	0	28.37	88.42
18	117	1	1	1	118.44	88.42
18	118	0	0	1	88.42	88.42
18	119	1	0	0	88.42	88.42
18	120	0	1	0	73.41	88.42
18	121	1	0	0	103.43	88.42
18	122	1	1	1	133.45	88.42
18	123	0	1	0	43.38	88.42
18	124	1	1	1	118.44	88.42
18	125	0	1	0	73.41	88.42
18	126	1	1	1	118.44	88.42
18	127	1	1	1	133.45	88.42
18	128	1	1	1	133.45	88.42
18	129	0	1	0	28.37	88.42
18	130	1	1	1	133.45	88.42
18	131	1	0	0	88.42	88.42
18	132	0	1	0	73.41	88.42
18	133	0	1	0	28.37	88.42
18	134	1	1	1	133.45	88.42
18	135	0	1	0	58.39	88.42
18	136	1	1	1	133.45	88.42
18	137	1	0	0	88.42	88.42
18	138	0	1	0	58.39	88.42
18	139	0	1	0	43.38	88.42
18	140	1	0	0	88.42	88.42
18	141	0	1	0	28.37	88.42
18	142	1	1	1	148.46	88.42
18	143	1	0	0	148.46	88.42
18	144	0	1	0	43.38	88.42
18	145	0	1	0	58.39	88.42
18	146	1	1	1	118.44	88.42
18	147	0	1	0	43.38	88.42
18	148	0	1	0	43.38	88.42
18	149	0	0	1	88.42	88.42
18	150	1	1	1	133.45	88.42
18	151	1	0	0	118.44	88.42
18	152	0	1	0	28.37	88.42
18	153	0	0	1	58.39	88.42
18	154	1	1	1	118.44	88.42
18	155	1	1	1	118.44	88.42
18	156	0	1	0	58.39	88.42
18	157	1	1	1	118.44	88.42
18	158	0	1	0	28.37	88.42
18	159	1	1	1	133.45	88.42
18	160	1	1	1	118.44	88.42
18	161	1	1	1	88.42	88.42
18	162	0	1	0	73.41	88.42
18	163	1	1	1	118.44	88.42
18	164	1	1	1	133.45	88.42
18	165	0	1	0	58.39	88.42
18	166	0	1	0	58.39	88.42
18	167	1	1	1	133.45	88.42
18	168	1	0	0	133.45	88.42
18	169	1	0	0	103.43	88.42
18	170	1	0	0	103.43	88.42
18	171	0	1	0	43.38	88.42
18	172	1	1	1	118.44	88.42
18	173	1	0	0	103.43	88.42
18	174	0	1	0	43.38	88.42
18	175	1	1	1	103.43	88.42
18	176	0	1	0	58.39	88.42
18	177	1	1	1	148.46	88.42
18	178	0	1	0	28.37	88.42
18	179	1	1	1	103.43	88.42
18	180	0	1	0	88.42	88.42
18	181	1	1	1	148.46	88.42
18	182	0	1	0	43.38	88.42
18	183	0	0	1	88.42	88.42
18	184	1	0	0	118.44	88.42
18	185	1	1	1	103.43	88.42
18	186	1	1	1	118.44	88.42
18	187	0	1	0	88.42	88.42
18	188	1	1	1	133.45	88.42
18	189	1	1	1	133.45	88.42
18	190	1	1	1	88.42	88.42
18	191	1	0	0	88.42	88.42
18	192	1	1	1	118.44	88.42
18	193	0	1	0	88.42	88.42
18	194	1	1	1	133.45	88.42
18	195	1	0	0	103.43	88.42
18	196	1	1	1	88.42	88.42
18	197	0	0	1	73.41	88.42
18	198	1	0	0	118.44	88.42
18	199	0	0	1	73.41	88.42
18	200	1	1	1	118.44	88.42
18	201	1	1	1	148.46	88.42
18	202	0	1	0	58.39	88.42
18	203	1	0	0	88.42	88.42
18	204	1	1	1	133.45	88.42
18	205	0	1	0	88.42	88.42
18	206	1	0	0	103.43	88.42
18	207	0	1	0	58.39	88.42
18	208	1	1	1	88.42	88.42
18	209	0	1	0	28.37	88.42
18	210	0	0	1	73.41	88.42
18	211	1	0	0	88.42	88.42
18	212	0	1	0	43.38	88.42
18	213	0	0	1	73.41	88.42
18	214	1	0	0	103.43	88.42
18	215	0	1	0	28.37	88.42
18	216	1	1	1	88.42	88.42
18	217	0	1	0	73.41	88.42
18	218	1	1	1	133.45	88.42
18	219	0	1	0	73.41	88.42
18	220	0	1	0	28.37	88.42
18	221	1	1	1	133.45	88.42
18	222	1	1	1	133.45	88.42
18	223	0	1	0	73.41	88.42
18	224	1	1	1	118.44	88.42
18	225	1	0	0	88.42	88.42
18	226	0	0	1	58.39	88.42
18	227	0	0	1	88.42	88.42
18	228	0	1	0	88.42	88.42
18	229	1	0	0	148.46	88.42
18	230	0	1	0	73.41	88.42
18	231	0	1	0	58.39	88.42
18	232	1	0	0	88.42	88.42
18	233	1	1	1	88.42	88.42
18	234	1	1	1	148.46	88.42
18	235	0	1	0	58.39	88.42
18	236	1	1	1	118.44	88.42
18	237	0	1	0	58.39	88.42
18	238	0	1	0	28.37	88.42
18	239	0	0	1	73.41	88.42
18	240	1	1	1	133.45	88.42
18	241	0	1	0	58.39	88.42
18	242	1	1	1	88.42	88.42
18	243	1	1	1	118.44	88.42
18	244	1	0	0	88.42	88.42
18	245	1	0	0	103.43	88.42
18	246	0	1	0	58.39	88.42
18	247	1	1	1	88.42	88.42
18	248	1	1	1	88.42	88.42
18	249	0	1	0	58.39	88.42
18	250	0	0	1	88.42	88.42
18	251	0	1	0	88.42	88.42
18	252	1	1	1	88.42	88.42
18	253	1	1	1	148.46	88.42
18	254	0	0	1	73.41	88.42
18	255	0	1	0	43.38	88.42
18	256	1	1	1	133.45	88.42
18	257	1	0	0	103.43	88.42
18	258	0	1	0	58.39	88.42
18	259	1	1	1	103.43	88.42
18	260	1	1	1	118.44	88.42
18	261	0	1	0	28.37	88.42
18	262	1	1	1	88.42	88.42
18	263	0	1	0	28.37	88.42
18	264	0	0	1	58.39	88.42
18	1	1	1	1	148.46	103.43
18	2	0	1	0	43.38	103.43
18	3	1	1	1	103.43	103.43
18	4	1	0	0	118.44	103.43
18	5	0	0	1	43.38	103.43
18	6	0	1	0	73.41	103.43
18	6	1	0	0	118.44	103.43
18	7	0	0	1	103.43	103.43
18	8	0	1	0	43.38	103.43
18	9	1	1	1	133.45	103.43
18	10	1	1	1	148.46	103.43
18	11	0	1	0	88.42	103.43
18	12	1	1	1	103.43	103.43
18	13	0	1	0	58.39	103.43
18	14	1	1	1	133.45	103.43
18	15	1	0	0	118.44	103.43
18	16	0	1	0	73.41	103.43
18	17	0	0	1	103.43	103.43
18	18	0	1	0	103.43	103.43
18	19	1	0	0	133.45	103.43
18	20	0	0	1	73.41	103.43
18	21	0	1	0	58.39	103.43
18	22	0	0	1	88.42	103.43
18	23	1	1	1	163.47	103.43
18	24	1	1	1	163.47	103.43
18	25	1	0	0	118.44	103.43
18	26	0	1	0	73.41	103.43
18	27	1	1	1	118.44	103.43
18	28	1	1	1	148.46	103.43
18	29	1	0	0	118.44	103.43
18	30	0	1	0	88.42	103.43
18	31	0	1	0	58.39	103.43
18	32	1	1	1	103.43	103.43
18	33	1	1	1	148.46	103.43
18	34	0	1	0	88.42	103.43
18	35	0	0	1	73.41	103.43
18	36	0	1	0	88.42	103.43
18	37	1	1	1	148.46	103.43
18	38	1	1	1	163.47	103.43
18	39	0	0	1	103.43	103.43
18	40	1	1	1	148.46	103.43
18	41	0	1	0	73.41	103.43
18	42	1	1	1	148.46	103.43
18	43	1	0	0	148.46	103.43
18	44	0	1	0	103.43	103.43
18	45	0	0	1	43.38	103.43
18	46	0	1	0	73.41	103.43
18	47	0	1	0	88.42	103.43
18	47	1	0	0	133.45	103.43
18	48	1	1	1	103.43	103.43
18	49	0	1	0	58.39	103.43
18	50	0	0	1	73.41	103.43
18	51	1	1	1	103.43	103.43
18	52	1	1	1	148.46	103.43
18	53	0	1	0	58.39	103.43
18	54	0	0	1	73.41	103.43
18	55	1	1	1	103.43	103.43
18	56	0	1	0	58.39	103.43
18	57	0	1	0	88.42	103.43
18	58	0	0	1	88.42	103.43
18	59	0	1	0	73.41	103.43
18	60	1	1	1	148.46	103.43
18	61	0	1	0	73.41	103.43
18	62	1	1	1	133.45	103.43
18	63	1	1	1	133.45	103.43
18	64	1	1	1	148.46	103.43
18	65	0	1	0	88.42	103.43
18	66	1	0	0	118.44	103.43
18	67	0	1	0	58.39	103.43
18	68	1	1	1	133.45	103.43
18	69	1	0	0	133.45	103.43
18	70	1	0	0	118.44	103.43
18	71	0	1	0	73.41	103.43
18	72	1	1	1	118.44	103.43
18	73	0	1	0	88.42	103.43
18	74	1	1	1	118.44	103.43
18	75	1	1	1	148.46	103.43
18	76	0	0	1	88.42	103.43
18	77	0	1	0	73.41	103.43
18	78	1	1	1	163.47	103.43
18	79	1	1	1	118.44	103.43
18	80	0	1	0	43.38	103.43
18	81	1	1	1	163.47	103.43
18	82	1	1	1	133.45	103.43
18	83	1	1	1	148.46	103.43
18	84	1	1	1	163.47	103.43
18	85	0	1	0	73.41	103.43
18	86	0	1	0	43.38	103.43
18	87	1	1	1	133.45	103.43
18	88	1	1	1	148.46	103.43
18	89	1	0	0	103.43	103.43
18	90	0	0	1	88.42	103.43
18	91	0	1	0	88.42	103.43
18	92	0	0	1	73.41	103.43
18	93	1	1	1	148.46	103.43
18	94	1	0	0	103.43	103.43
18	95	1	1	1	148.46	103.43
18	96	0	1	0	58.39	103.43
18	97	0	0	1	73.41	103.43
18	98	0	0	1	73.41	103.43
18	99	1	1	1	103.43	103.43
18	100	1	0	0	103.43	103.43
18	101	1	1	1	118.44	103.43
18	102	1	1	1	133.45	103.43
18	103	0	1	0	88.42	103.43
18	104	0	0	1	88.42	103.43
18	105	0	1	0	73.41	103.43
18	106	1	1	1	148.46	103.43
18	107	0	0	1	58.39	103.43
18	108	1	1	1	148.46	103.43
18	109	0	0	1	73.41	103.43
18	110	1	1	1	148.46	103.43
18	111	0	1	0	58.39	103.43
18	112	1	1	1	103.43	103.43
18	113	1	1	1	118.44	103.43
18	114	1	1	1	163.47	103.43
18	115	0	1	0	88.42	103.43
18	116	1	1	1	148.46	103.43
18	117	0	1	0	58.39	103.43
18	118	1	1	1	148.46	103.43
18	119	0	1	0	58.39	103.43
18	120	1	1	1	103.43	103.43
18	121	1	1	1	133.45	103.43
18	122	0	1	0	88.42	103.43
18	123	0	1	0	43.38	103.43
18	124	1	1	1	103.43	103.43
18	125	0	1	0	58.39	103.43
18	126	0	1	0	58.39	103.43
18	127	1	1	1	133.45	103.43
18	128	0	1	0	88.42	103.43
18	129	1	1	1	133.45	103.43
18	130	1	1	1	163.47	103.43
18	131	1	0	0	103.43	103.43
18	132	0	1	0	58.39	103.43
18	133	1	1	1	133.45	103.43
18	134	0	1	0	88.42	103.43
18	135	0	1	0	43.38	103.43
18	136	0	0	1	58.39	103.43
18	137	1	1	1	118.44	103.43
18	138	1	0	0	103.43	103.43
18	139	1	1	1	148.46	103.43
18	140	0	1	0	73.41	103.43
18	141	1	1	1	148.46	103.43
18	142	0	1	0	88.42	103.43
18	143	1	1	1	148.46	103.43
18	144	1	1	1	133.45	103.43
18	145	0	1	0	73.41	103.43
18	146	0	1	0	58.39	103.43
18	147	1	1	1	118.44	103.43
18	148	1	1	1	148.46	103.43
18	149	0	0	1	103.43	103.43
18	150	1	0	0	103.43	103.43
18	151	0	1	0	73.41	103.43
18	151	0	0	1	43.38	103.43
18	152	0	1	0	43.38	103.43
18	153	1	1	1	103.43	103.43
18	154	0	1	0	58.39	103.43
18	155	0	1	0	43.38	103.43
18	156	1	1	1	103.43	103.43
18	157	1	1	1	118.44	103.43
18	158	1	0	0	103.43	103.43
18	159	0	1	0	88.42	103.43
18	160	1	1	1	148.46	103.43
18	161	0	1	0	88.42	103.43
18	162	1	1	1	133.45	103.43
18	163	0	1	0	73.41	103.43
18	164	0	1	0	43.38	103.43
18	165	1	1	1	103.43	103.43
18	166	1	1	1	163.47	103.43
18	167	0	1	0	88.42	103.43
18	168	1	1	1	103.43	103.43
18	169	0	1	0	73.41	103.43
18	170	1	1	1	133.45	103.43
18	171	1	1	1	133.45	103.43
18	172	1	1	1	118.44	103.43
18	173	0	1	0	58.39	103.43
18	174	1	1	1	133.45	103.43
18	175	0	0	1	73.41	103.43
18	176	1	1	1	133.45	103.43
18	177	1	1	1	148.46	103.43
18	178	0	1	0	58.39	103.43
18	179	1	1	1	133.45	103.43
18	180	1	1	1	118.44	103.43
18	181	0	1	0	88.42	103.43
18	182	1	1	1	118.44	103.43
18	183	1	1	1	148.46	103.43
18	184	1	0	0	118.44	103.43
18	185	0	1	0	73.41	103.43
18	186	0	1	0	73.41	103.43
18	187	1	1	1	118.44	103.43
18	188	1	1	1	118.44	103.43
18	189	1	1	1	148.46	103.43
18	190	0	0	1	58.39	103.43
18	191	1	1	1	133.45	103.43
18	192	0	1	0	43.38	103.43
18	193	1	1	1	148.46	103.43
18	194	0	1	0	88.42	103.43
18	195	1	1	1	133.45	103.43
18	196	1	1	1	118.44	103.43
18	197	1	1	1	133.45	103.43
18	198	0	1	0	58.39	103.43
18	199	1	1	1	103.43	103.43
18	200	0	1	0	43.38	103.43
18	201	0	1	0	43.38	103.43
18	202	0	1	0	58.39	103.43
18	203	1	1	1	133.45	103.43
18	204	1	1	1	118.44	103.43
18	205	0	1	0	73.41	103.43
18	206	1	1	1	103.43	103.43
18	207	0	0	1	73.41	103.43
18	208	0	0	1	88.42	103.43
18	209	0	1	0	43.38	103.43
18	210	1	1	1	163.47	103.43
18	211	0	0	1	43.38	103.43
18	212	0	1	0	88.42	103.43
18	213	0	0	1	58.39	103.43
18	214	1	1	1	148.46	103.43
18	215	1	1	1	148.46	103.43
18	216	1	0	0	118.44	103.43
18	217	0	0	1	73.41	103.43
18	218	0	1	0	88.42	103.43
18	219	1	1	1	133.45	103.43
18	220	1	1	1	148.46	103.43
18	221	1	0	0	103.43	103.43
18	222	0	1	0	88.42	103.43
18	223	0	1	0	73.41	103.43
18	224	0	1	0	58.39	103.43
18	224	1	0	0	148.46	103.43
18	225	1	1	1	103.43	103.43
18	226	0	1	0	103.43	103.43
18	227	0	0	1	58.39	103.43
18	228	1	1	1	103.43	103.43
18	229	0	0	1	88.42	103.43
18	230	0	0	1	103.43	103.43
18	231	1	1	1	163.47	103.43
18	232	1	1	1	118.44	103.43
18	233	1	0	0	118.44	103.43
18	234	0	1	0	58.39	103.43
18	235	0	1	0	43.38	103.43
18	236	0	1	0	88.42	103.43
18	237	1	1	1	103.43	103.43
18	238	1	1	1	133.45	103.43
18	239	1	1	1	118.44	103.43
18	240	0	0	1	43.38	103.43
18	241	0	1	0	58.39	103.43
18	242	1	0	0	133.45	103.43
18	243	1	1	1	133.45	103.43
18	244	1	1	1	103.43	103.43
18	245	0	1	0	43.38	103.43
18	246	0	1	0	58.39	103.43
18	247	1	0	0	103.43	103.43
18	248	0	0	1	73.41	103.43
18	249	0	1	0	58.39	103.43
18	250	1	1	1	148.46	103.43
18	251	1	1	1	118.44	103.43
18	252	1	1	1	148.46	103.43
18	253	0	0	1	73.41	103.43
18	254	0	1	0	73.41	103.43
18	255	1	1	1	118.44	103.43
18	256	0	1	0	73.41	103.43
18	257	1	1	1	163.47	103.43
18	258	0	0	1	43.38	103.43
18	259	0	1	0	43.38	103.43
18	260	1	1	1	148.46	103.43
18	261	0	1	0	43.38	103.43
18	262	0	1	0	43.38	103.43
18	263	1	1	1	163.47	103.43
18	264	1	1	1	118.44	103.43
18	265	1	1	1	148.46	103.43
18	266	0	1	0	88.42	103.43
18	267	0	1	0	103.43	103.43
18	268	0	1	0	43.38	103.43
18	269	1	1	1	118.44	103.43
18	270	1	1	1	133.45	103.43
18	271	1	1	1	118.44	103.43
18	272	0	1	0	103.43	103.43
18	273	0	1	0	88.42	103.43
18	274	0	1	0	58.39	103.43
18	275	0	0	1	73.41	103.43
18	276	1	0	0	103.43	103.43
18	277	0	0	1	73.41	103.43
18	278	1	1	1	103.43	103.43
18	279	0	1	0	58.39	103.43
18	280	1	1	1	118.44	103.43
18	1	1	1	1	148.46	88.42
18	2	0	0	1	88.42	88.42
18	3	0	1	0	73.41	88.42
18	4	0	1	0	58.39	88.42
18	5	1	1	1	88.42	88.42
18	6	1	0	0	103.43	88.42
18	7	0	0	1	58.39	88.42
18	8	1	1	1	133.45	88.42
18	9	1	1	1	148.46	88.42
18	10	0	1	0	73.41	88.42
18	11	0	0	1	73.41	88.42
18	12	0	0	1	88.42	88.42
18	13	0	1	0	58.39	88.42
18	14	0	1	0	58.39	88.42
18	15	1	1	1	148.46	88.42
18	16	1	0	0	103.43	88.42
18	17	0	1	0	28.37	88.42
18	18	0	1	0	43.38	88.42
18	19	0	1	0	43.38	88.42
18	20	1	1	1	118.44	88.42
18	21	1	0	0	88.42	88.42
18	21	0	0	1	58.39	88.42
18	22	0	0	1	73.41	88.42
18	23	1	1	1	133.45	88.42
18	24	0	1	0	43.38	88.42
18	25	1	1	1	103.43	88.42
18	26	0	1	0	88.42	88.42
18	27	0	1	0	73.41	88.42
18	28	1	1	1	133.45	88.42
18	29	0	1	0	58.39	88.42
18	30	0	1	0	43.38	88.42
18	31	1	1	1	103.43	88.42
18	32	1	1	1	103.43	88.42
18	33	0	1	0	73.41	88.42
18	34	1	1	1	103.43	88.42
18	35	0	1	0	73.41	88.42
18	36	0	1	0	58.39	88.42
18	37	1	1	1	133.45	88.42
18	38	0	1	0	73.41	88.42
18	39	0	1	0	58.39	88.42
18	40	0	0	1	58.39	88.42
18	41	1	1	1	103.43	88.42
18	42	0	1	0	58.39	88.42
18	43	1	1	1	88.42	88.42
18	44	1	0	0	103.43	88.42
18	45	0	1	0	58.39	88.42
18	46	1	1	1	118.44	88.42
18	47	0	1	0	73.41	88.42
18	48	1	1	1	118.44	88.42
18	49	0	1	0	43.38	88.42
18	50	1	1	1	118.44	88.42
18	51	0	1	0	73.41	88.42
18	51	1	0	0	133.45	88.42
18	52	1	1	1	133.45	88.42
18	53	1	1	1	118.44	88.42
18	54	0	1	0	43.38	88.42
18	55	0	1	0	58.39	88.42
18	56	1	1	1	103.43	88.42
18	57	1	1	1	148.46	88.42
18	58	1	1	1	133.45	88.42
18	59	0	1	0	28.37	88.42
18	60	0	0	1	58.39	88.42
18	61	0	1	0	88.42	88.42
18	62	1	1	1	103.43	88.42
18	63	0	1	0	73.41	88.42
18	64	0	1	0	58.39	88.42
18	64	1	0	0	118.44	88.42
18	65	1	1	1	118.44	88.42
18	65	0	0	1	88.42	88.42
18	66	1	1	1	103.43	88.42
18	67	0	1	0	73.41	88.42
18	68	1	1	1	118.44	88.42
18	69	0	1	0	58.39	88.42
18	70	1	1	1	103.43	88.42
18	71	1	1	1	148.46	88.42
18	72	1	0	0	103.43	88.42
18	73	0	1	0	43.38	88.42
18	74	0	1	0	73.41	88.42
18	75	0	0	1	58.39	88.42
18	76	1	1	1	133.45	88.42
18	76	1	0	0	103.43	88.42
18	77	0	1	0	88.42	88.42
18	78	1	1	1	103.43	88.42
18	79	0	1	0	28.37	88.42
18	80	0	1	0	28.37	88.42
18	81	1	1	1	148.46	88.42
18	82	1	1	1	148.46	88.42
18	83	1	0	0	103.43	88.42
18	84	0	1	0	73.41	88.42
18	85	0	0	1	88.42	88.42
18	86	0	1	0	43.38	88.42
18	87	1	0	0	88.42	88.42
18	88	1	1	1	103.43	88.42
18	89	0	1	0	58.39	88.42
18	90	1	0	0	118.44	88.42
18	91	1	1	1	103.43	88.42
18	92	0	1	0	58.39	88.42
18	93	0	1	0	58.39	88.42
18	94	0	1	0	43.38	88.42
18	95	1	1	1	103.43	88.42
18	96	1	1	1	118.44	88.42
18	97	0	1	0	43.38	88.42
18	98	0	0	1	88.42	88.42
18	99	0	1	0	73.41	88.42
18	100	1	1	1	133.45	88.42
18	100	1	0	0	133.45	88.42
18	101	1	1	1	133.45	88.42
18	102	0	1	0	58.39	88.42
18	103	1	0	0	148.46	88.42
18	104	0	0	1	28.37	88.42
18	105	0	1	0	58.39	88.42
18	106	1	1	1	118.44	88.42
18	107	0	1	0	73.41	88.42
18	108	1	1	1	133.45	88.42
18	109	1	1	1	118.44	88.42
18	110	0	1	0	28.37	88.42
18	111	1	0	0	103.43	88.42
18	112	1	1	1	133.45	88.42
18	113	0	1	0	58.39	88.42
18	114	0	1	0	73.41	88.42
18	115	1	1	1	118.44	88.42
18	116	0	1	0	43.38	88.42
18	117	1	1	1	133.45	88.42
18	118	1	1	1	88.42	88.42
18	119	0	1	0	43.38	88.42
18	120	0	1	0	88.42	88.42
18	121	0	1	0	28.37	88.42
18	122	1	0	0	103.43	88.42
18	123	1	1	1	118.44	88.42
18	124	0	1	0	73.41	88.42
18	125	1	1	1	133.45	88.42
18	126	1	1	1	133.45	88.42
18	127	1	1	1	148.46	88.42
18	128	0	1	0	88.42	88.42
18	129	1	0	0	88.42	88.42
18	130	0	1	0	88.42	88.42
18	131	1	1	1	88.42	88.42
18	132	1	1	1	118.44	88.42
18	133	1	1	1	103.43	88.42
18	133	0	0	1	58.39	88.42
18	134	1	1	1	88.42	88.42
18	135	0	1	0	43.38	88.42
18	136	1	1	1	103.43	88.42
18	137	1	1	1	88.42	88.42
18	138	0	0	1	73.41	88.42
18	139	0	1	0	73.41	88.42
18	140	1	1	1	103.43	88.42
18	141	1	1	1	88.42	88.42
18	142	1	1	1	88.42	88.42
18	143	0	0	1	88.42	88.42
18	144	0	1	0	73.41	88.42
18	145	0	1	0	43.38	88.42
18	146	0	1	0	58.39	88.42
18	147	1	1	1	133.45	88.42
18	148	0	1	0	73.41	88.42
18	149	0	1	0	88.42	88.42
18	150	1	1	1	133.45	88.42
18	151	1	1	1	133.45	88.42
18	152	1	1	1	88.42	88.42
18	153	0	1	0	58.39	88.42
18	154	1	1	1	148.46	88.42
18	155	1	1	1	133.45	88.42
18	156	1	0	0	88.42	88.42
18	157	0	1	0	73.41	88.42
18	158	1	0	0	88.42	88.42
18	159	1	1	1	148.46	88.42
18	160	0	1	0	58.39	88.42
18	161	1	1	1	133.45	88.42
18	162	1	0	0	88.42	88.42
18	163	0	1	0	88.42	88.42
18	164	0	1	0	43.38	88.42
18	165	0	1	0	58.39	88.42
18	166	0	1	0	28.37	88.42
18	167	1	1	1	103.43	88.42
18	168	0	1	0	73.41	88.42
18	169	1	1	1	118.44	88.42
18	170	1	1	1	103.43	88.42
18	171	1	1	1	118.44	88.42
18	172	0	1	0	43.38	88.42
18	173	1	1	1	103.43	88.42
18	174	1	1	1	148.46	88.42
18	175	0	1	0	58.39	88.42
18	176	0	1	0	28.37	88.42
18	177	1	1	1	118.44	88.42
18	178	0	1	0	73.41	88.42
18	1	0	1	0	73.41	103.43
18	2	1	1	1	133.45	103.43
18	3	1	1	1	163.47	103.43
18	4	0	1	0	58.39	103.43
18	5	1	1	1	133.45	103.43
18	6	0	1	0	58.39	103.43
18	7	1	1	1	103.43	103.43
18	8	0	1	0	58.39	103.43
18	9	0	0	1	103.43	103.43
18	10	0	1	0	88.42	103.43
18	11	1	0	0	118.44	103.43
18	12	0	1	0	73.41	103.43
18	13	1	0	0	133.45	103.43
18	14	0	1	0	58.39	103.43
18	15	0	0	1	88.42	103.43
18	16	1	0	0	163.47	103.43
18	17	0	1	0	58.39	103.43
18	18	0	1	0	88.42	103.43
18	19	0	1	0	43.38	103.43
18	20	1	1	1	163.47	103.43
18	21	1	1	1	148.46	103.43
18	22	1	0	0	103.43	103.43
18	23	0	1	0	58.39	103.43
18	24	0	0	1	58.39	103.43
18	25	0	1	0	58.39	103.43
18	26	1	0	0	103.43	103.43
18	27	1	0	0	103.43	103.43
18	28	1	1	1	118.44	103.43
18	29	0	1	0	73.41	103.43
18	30	0	1	0	58.39	103.43
18	31	0	1	0	58.39	103.43
18	32	1	1	1	103.43	103.43
18	33	1	0	0	118.44	103.43
18	34	0	0	1	73.41	103.43
18	35	0	1	0	88.42	103.43
18	36	0	1	0	43.38	103.43
18	37	1	1	1	163.47	103.43
18	38	0	1	0	58.39	103.43
18	39	0	1	0	58.39	103.43
18	40	0	1	0	58.39	103.43
18	41	1	1	1	148.46	103.43
18	42	1	1	1	148.46	103.43
18	43	1	0	0	133.45	103.43
18	44	0	0	1	103.43	103.43
18	45	1	0	0	103.43	103.43
18	46	0	1	0	43.38	103.43
18	47	0	1	0	58.39	103.43
18	48	0	0	1	103.43	103.43
18	49	1	1	1	103.43	103.43
18	50	1	0	0	103.43	103.43
18	51	0	1	0	88.42	103.43
18	52	1	1	1	133.45	103.43
18	53	1	1	1	118.44	103.43
18	54	0	1	0	103.43	103.43
18	55	1	1	1	163.47	103.43
18	56	1	1	1	103.43	103.43
18	57	1	0	0	103.43	103.43
18	58	0	1	0	88.42	103.43
18	59	1	1	1	163.47	103.43
18	60	0	1	0	43.38	103.43
18	61	0	0	1	73.41	103.43
18	62	0	1	0	73.41	103.43
18	63	1	1	1	163.47	103.43
18	64	0	1	0	58.39	103.43
18	65	1	1	1	148.46	103.43
18	66	1	1	1	148.46	103.43
18	67	0	1	0	88.42	103.43
18	68	1	0	0	148.46	103.43
18	69	1	1	1	133.45	103.43
18	70	1	0	0	118.44	103.43
18	71	0	1	0	103.43	103.43
18	72	1	0	0	133.45	103.43
18	73	1	0	0	133.45	103.43
18	74	0	1	0	88.42	103.43
18	75	1	1	1	118.44	103.43
18	76	1	1	1	148.46	103.43
18	77	0	1	0	58.39	103.43
18	78	1	0	0	133.45	103.43
18	79	1	1	1	163.47	103.43
18	80	0	1	0	58.39	103.43
18	81	1	1	1	148.46	103.43
18	82	0	1	0	88.42	103.43
18	83	1	0	0	118.44	103.43
18	84	0	1	0	58.39	103.43
18	85	1	1	1	103.43	103.43
18	86	0	1	0	88.42	103.43
18	87	0	0	1	103.43	103.43
18	88	1	1	1	133.45	103.43
18	89	0	1	0	43.38	103.43
18	90	0	0	1	103.43	103.43
18	91	1	1	1	133.45	103.43
18	92	0	1	0	43.38	103.43
18	93	0	0	1	43.38	103.43
18	94	0	1	0	58.39	103.43
18	95	1	1	1	133.45	103.43
18	96	0	1	0	88.42	103.43
18	97	1	1	1	133.45	103.43
18	98	1	0	0	118.44	103.43
18	99	0	1	0	103.43	103.43
18	100	0	1	0	58.39	103.43
18	101	1	1	1	118.44	103.43
18	102	1	0	0	133.45	103.43
18	103	1	0	0	118.44	103.43
18	104	0	1	0	88.42	103.43
18	105	0	0	1	103.43	103.43
18	106	1	0	0	103.43	103.43
18	107	1	0	0	103.43	103.43
18	108	0	0	1	88.42	103.43
18	109	1	0	0	148.46	103.43
18	110	0	1	0	43.38	103.43
18	111	1	1	1	148.46	103.43
18	112	1	0	0	103.43	103.43
18	113	0	1	0	58.39	103.43
18	114	0	0	1	88.42	103.43
18	115	0	0	1	73.41	103.43
18	116	1	0	0	103.43	103.43
18	117	0	0	1	103.43	103.43
18	118	0	0	1	43.38	103.43
18	119	1	1	1	148.46	103.43
18	120	1	0	0	118.44	103.43
18	121	1	0	0	118.44	103.43
18	122	0	1	0	58.39	103.43
18	123	1	1	1	133.45	103.43
18	124	1	1	1	118.44	103.43
18	125	1	1	1	103.43	103.43
18	126	0	1	0	73.41	103.43
18	127	1	1	1	133.45	103.43
18	128	0	1	0	58.39	103.43
18	129	0	0	1	103.43	103.43
18	130	0	1	0	88.42	103.43
18	131	1	0	0	103.43	103.43
18	132	1	1	1	118.44	103.43
18	133	0	1	0	58.39	103.43
18	134	0	0	1	88.42	103.43
18	135	1	1	1	163.47	103.43
18	136	0	1	0	43.38	103.43
18	137	0	1	0	88.42	103.43
18	138	0	1	0	58.39	103.43
18	139	1	1	1	133.45	103.43
18	140	0	0	1	88.42	103.43
18	141	1	1	1	118.44	103.43
18	142	1	0	0	118.44	103.43
18	143	1	0	0	103.43	103.43
18	144	0	1	0	58.39	103.43
18	145	0	0	1	58.39	103.43
18	146	0	1	0	43.38	103.43
18	147	1	1	1	118.44	103.43
18	148	1	1	1	103.43	103.43
18	149	0	1	0	88.42	103.43
18	150	0	0	1	58.39	103.43
18	151	0	1	0	73.41	103.43
18	152	1	1	1	118.44	103.43
18	153	0	1	0	88.42	103.43
18	154	1	1	1	148.46	103.43
18	155	1	1	1	118.44	103.43
18	156	1	0	0	103.43	103.43
18	157	0	0	1	73.41	103.43
18	158	0	1	0	58.39	103.43
18	159	1	0	0	148.46	103.43
18	160	0	0	1	88.42	103.43
18	161	1	1	1	148.46	103.43
18	162	0	1	0	58.39	103.43
18	163	1	1	1	118.44	103.43
18	164	0	1	0	58.39	103.43
18	165	1	1	1	103.43	103.43
18	166	0	1	0	88.42	103.43
18	167	1	1	1	118.44	103.43
18	168	0	0	1	103.43	103.43
18	169	0	1	0	58.39	103.43
18	170	1	0	0	118.44	103.43
18	171	0	0	1	88.42	103.43
18	172	0	1	0	43.38	103.43
18	173	0	0	1	73.41	103.43
18	174	1	1	1	103.43	103.43
18	175	0	1	0	88.42	103.43
18	176	0	0	1	58.39	103.43
18	177	1	1	1	148.46	103.43
18	178	0	1	0	73.41	103.43
18	179	0	0	1	73.41	103.43
18	180	0	0	1	103.43	103.43
18	181	1	1	1	133.45	103.43
18	182	1	1	1	133.45	103.43
18	183	0	1	0	73.41	103.43
18	184	1	0	0	118.44	103.43
18	185	1	1	1	118.44	103.43
18	186	1	1	1	103.43	103.43
18	187	0	0	1	88.42	103.43
18	188	1	1	1	163.47	103.43
18	189	0	1	0	43.38	103.43
18	190	1	1	1	133.45	103.43
18	191	1	1	1	148.46	103.43
18	192	1	1	1	118.44	103.43
18	193	0	1	0	43.38	103.43
18	194	1	1	1	133.45	103.43
18	195	0	1	0	43.38	103.43
18	196	1	1	1	118.44	103.43
18	197	0	1	0	58.39	103.43
18	198	0	0	1	103.43	103.43
18	199	1	1	1	103.43	103.43
18	200	0	1	0	73.41	103.43
18	201	0	1	0	58.39	103.43
18	202	1	1	1	163.47	103.43
18	203	0	1	0	58.39	103.43
18	204	0	0	1	103.43	103.43
18	205	0	1	0	58.39	103.43
18	206	1	1	1	118.44	103.43
18	207	0	1	0	88.42	103.43
18	208	0	0	1	58.39	103.43
18	209	0	1	0	58.39	103.43
18	210	1	1	1	148.46	103.43
18	211	1	1	1	118.44	103.43
18	212	1	1	1	148.46	103.43
18	213	0	1	0	103.43	103.43
18	214	1	1	1	103.43	103.43
18	215	0	1	0	73.41	103.43
18	216	0	1	0	73.41	103.43
18	217	1	1	1	133.45	103.43
18	218	1	1	1	148.46	103.43
18	219	0	1	0	58.39	103.43
18	220	0	1	0	73.41	103.43
18	221	1	1	1	148.46	103.43
18	222	1	1	1	163.47	103.43
18	223	0	1	0	103.43	103.43
18	224	1	1	1	133.45	103.43
18	225	1	0	0	118.44	103.43
18	226	1	1	1	133.45	103.43
18	227	0	1	0	43.38	103.43
18	228	0	1	0	88.42	103.43
18	229	1	0	0	103.43	103.43
18	230	1	0	0	103.43	103.43
18	231	0	0	1	88.42	103.43
18	232	0	0	1	103.43	103.43
18	233	1	1	1	163.47	103.43
18	234	1	1	1	163.47	103.43
18	235	0	1	0	103.43	103.43
18	236	1	1	1	133.45	103.43
18	237	1	0	0	133.45	103.43
18	238	1	0	0	103.43	103.43
18	239	1	1	1	148.46	103.43
18	240	0	1	0	103.43	103.43
18	241	0	0	1	88.42	103.43
18	242	1	1	1	163.47	103.43
18	243	1	0	0	148.46	103.43
18	244	1	0	0	148.46	103.43
18	245	0	1	0	73.41	103.43
18	246	1	1	1	148.46	103.43
18	247	0	1	0	73.41	103.43
18	248	0	1	0	58.39	103.43
18	249	1	1	1	133.45	103.43
18	250	1	1	1	133.45	103.43
18	251	1	1	1	133.45	103.43
18	252	0	1	0	58.39	103.43
18	253	0	1	0	103.43	103.43
18	254	1	1	1	163.47	103.43
18	255	0	1	0	88.42	103.43
18	256	0	0	1	73.41	103.43
18	257	1	1	1	103.43	103.43
18	258	0	0	1	43.38	103.43
18	259	0	1	0	58.39	103.43
18	260	1	1	1	148.46	103.43
18	261	1	1	1	148.46	103.43
18	262	1	0	0	103.43	103.43
18	262	0	0	1	73.41	103.43
18	263	1	0	0	148.46	103.43
18	264	0	1	0	58.39	103.43
18	265	1	1	1	118.44	103.43
18	266	1	0	0	103.43	103.43
18	267	0	1	0	43.38	103.43
18	268	0	0	1	73.41	103.43
18	269	1	1	1	133.45	103.43
18	270	0	1	0	73.41	103.43
18	271	1	1	1	163.47	103.43
18	272	0	1	0	88.42	103.43
18	273	0	0	1	88.42	103.43
18	274	0	1	0	88.42	103.43
18	275	0	1	0	73.41	103.43
18	276	1	1	1	133.45	103.43
18	277	1	0	0	103.43	103.43
18	278	1	0	0	118.44	103.43
18	279	0	0	1	88.42	103.43
18	280	1	0	0	118.44	103.43
18	1	0	1	0	28.37	88.42
18	2	0	0	1	28.37	88.42
18	3	0	1	0	58.39	88.42
18	4	1	1	1	88.42	88.42
18	5	0	1	0	28.37	88.42
18	6	0	0	1	28.37	88.42
18	7	0	1	0	73.41	88.42
18	8	1	1	1	118.44	88.42
18	9	0	1	0	43.38	88.42
18	10	0	0	1	58.39	88.42
18	11	1	1	1	118.44	88.42
18	12	1	0	0	88.42	88.42
18	13	0	1	0	43.38	88.42
18	14	0	0	1	58.39	88.42
18	15	1	0	0	88.42	88.42
18	16	0	1	0	73.41	88.42
18	17	0	0	1	73.41	88.42
18	18	0	1	0	73.41	88.42
18	19	1	1	1	148.46	88.42
18	20	1	1	1	88.42	88.42
18	21	1	0	0	103.43	88.42
18	22	0	0	1	88.42	88.42
18	23	0	1	0	58.39	88.42
18	24	0	0	1	28.37	88.42
18	25	1	1	1	103.43	88.42
18	26	1	1	1	148.46	88.42
18	27	1	1	1	88.42	88.42
18	28	0	1	0	43.38	88.42
18	29	0	0	1	88.42	88.42
18	30	0	1	0	28.37	88.42
18	31	1	1	1	103.43	88.42
18	32	0	1	0	28.37	88.42
18	33	0	0	1	58.39	88.42
18	34	1	1	1	133.45	88.42
18	35	0	1	0	28.37	88.42
18	36	1	1	1	148.46	88.42
18	37	0	1	0	58.39	88.42
18	38	0	0	1	88.42	88.42
18	39	0	1	0	58.39	88.42
18	40	1	1	1	118.44	88.42
18	41	1	0	0	133.45	88.42
18	42	0	1	0	28.37	88.42
18	43	1	1	1	88.42	88.42
18	44	0	1	0	58.39	88.42
18	45	0	1	0	58.39	88.42
18	46	1	1	1	103.43	88.42
18	47	0	1	0	58.39	88.42
18	48	1	1	1	103.43	88.42
18	49	0	1	0	58.39	88.42
18	49	1	0	0	118.44	88.42
18	50	1	0	0	88.42	88.42
18	51	1	1	1	88.42	88.42
18	52	0	1	0	58.39	88.42
18	53	1	1	1	103.43	88.42
18	54	1	1	1	118.44	88.42
18	55	1	0	0	103.43	88.42
18	56	0	1	0	43.38	88.42
18	57	1	1	1	103.43	88.42
18	58	1	1	1	133.45	88.42
18	59	0	1	0	58.39	88.42
18	60	0	0	1	58.39	88.42
18	61	0	1	0	43.38	88.42
18	62	1	0	0	88.42	88.42
18	63	1	1	1	103.43	88.42
18	64	0	0	1	88.42	88.42
18	65	1	1	1	103.43	88.42
18	66	1	1	1	148.46	88.42
18	67	0	1	0	28.37	88.42
18	68	0	1	0	28.37	88.42
18	69	1	1	1	88.42	88.42
18	70	1	0	0	133.45	88.42
18	71	0	1	0	43.38	88.42
18	72	1	1	1	88.42	88.42
18	73	0	1	0	28.37	88.42
18	74	0	0	1	58.39	88.42
18	75	0	1	0	58.39	88.42
18	76	1	1	1	88.42	88.42
18	77	0	1	0	28.37	88.42
18	78	1	1	1	103.43	88.42
18	79	0	1	0	43.38	88.42
18	80	1	1	1	133.45	88.42
18	81	0	1	0	58.39	88.42
18	82	1	1	1	118.44	88.42
18	83	0	1	0	43.38	88.42
18	84	1	1	1	118.44	88.42
18	85	0	1	0	28.37	88.42
18	86	0	1	0	58.39	88.42
18	87	1	1	1	118.44	88.42
18	88	1	0	0	103.43	88.42
18	89	0	1	0	58.39	88.42
18	90	0	0	1	73.41	88.42
18	91	1	1	1	148.46	88.42
18	92	0	1	0	58.39	88.42
18	93	0	0	1	28.37	88.42
18	94	0	1	0	43.38	88.42
18	95	1	1	1	103.43	88.42
18	96	1	0	0	133.45	88.42
18	97	0	1	0	28.37	88.42
18	98	1	1	1	88.42	88.42
18	99	1	1	1	103.43	88.42
18	100	0	1	0	28.37	88.42
18	100	0	0	1	88.42	88.42
18	101	1	1	1	103.43	88.42
18	102	0	1	0	58.39	88.42
18	103	0	0	1	88.42	88.42
18	104	1	1	1	133.45	88.42
18	105	1	1	1	148.46	88.42
18	106	0	1	0	28.37	88.42
18	107	0	1	0	58.39	88.42
18	108	1	1	1	133.45	88.42
18	109	0	1	0	28.37	88.42
18	110	1	0	0	88.42	88.42
18	111	0	1	0	73.41	88.42
18	112	1	1	1	133.45	88.42
18	113	0	1	0	28.37	88.42
18	114	1	1	1	118.44	88.42
18	115	0	1	0	58.39	88.42
18	116	1	1	1	103.43	88.42
18	117	1	1	1	133.45	88.42
18	118	1	1	1	88.42	88.42
18	119	0	1	0	88.42	88.42
18	120	1	1	1	118.44	88.42
18	121	0	1	0	58.39	88.42
18	122	0	1	0	43.38	88.42
18	123	1	1	1	133.45	88.42
18	124	0	1	0	28.37	88.42
18	125	1	1	1	118.44	88.42
18	126	0	1	0	73.41	88.42
18	127	0	1	0	58.39	88.42
18	128	0	1	0	58.39	88.42
18	129	1	1	1	118.44	88.42
18	130	1	1	1	88.42	88.42
18	131	1	0	0	103.43	88.42
18	132	0	1	0	88.42	88.42
18	133	0	1	0	58.39	88.42
18	134	0	0	1	88.42	88.42
18	135	1	1	1	118.44	88.42
18	136	1	1	1	103.43	88.42
18	137	1	0	0	118.44	88.42
18	138	0	1	0	43.38	88.42
18	139	0	1	0	73.41	88.42
18	140	0	0	1	73.41	88.42
18	141	1	1	1	133.45	88.42
18	142	1	1	1	133.45	88.42
18	143	1	0	0	88.42	88.42
18	144	0	1	0	88.42	88.42
18	145	1	0	0	103.43	88.42
18	146	1	1	1	88.42	88.42
18	147	1	1	1	118.44	88.42
18	148	0	1	0	58.39	88.42
18	149	0	1	0	88.42	88.42
18	150	1	1	1	133.45	88.42
18	151	0	1	0	58.39	88.42
18	152	0	0	1	88.42	88.42
18	153	1	1	1	148.46	88.42
18	154	1	0	0	103.43	88.42
18	155	1	1	1	88.42	88.42
18	156	0	1	0	88.42	88.42
18	157	0	0	1	58.39	88.42
18	158	0	0	1	58.39	88.42
18	159	1	1	1	118.44	88.42
18	160	1	1	1	118.44	88.42
18	161	1	1	1	103.43	88.42
18	162	0	1	0	58.39	88.42
18	163	1	0	0	103.43	88.42
18	164	0	1	0	43.38	88.42
18	165	1	1	1	133.45	88.42
18	166	1	0	0	103.43	88.42
18	167	1	1	1	118.44	88.42
18	168	0	1	0	28.37	88.42
18	169	0	1	0	58.39	88.42
18	170	1	1	1	88.42	88.42
18	171	1	1	1	88.42	88.42
18	172	0	1	0	28.37	88.42
18	173	1	1	1	133.45	88.42
18	174	0	1	0	28.37	88.42
18	175	1	1	1	88.42	88.42
18	176	0	1	0	43.38	88.42
18	177	0	1	0	43.38	88.42
18	178	1	1	1	103.43	88.42
18	179	1	1	1	133.45	88.42
18	180	0	1	0	58.39	88.42
18	181	1	1	1	118.44	88.42
18	182	0	1	0	43.38	88.42
18	183	1	0	0	88.42	88.42
18	184	0	1	0	73.41	88.42
18	185	1	1	1	118.44	88.42
18	186	0	1	0	58.39	88.42
18	187	1	1	1	133.45	88.42
18	188	1	0	0	88.42	88.42
18	189	0	1	0	73.41	88.42
18	190	1	0	0	88.42	88.42
18	191	1	1	1	118.44	88.42
18	192	0	1	0	58.39	88.42
18	193	1	1	1	118.44	88.42
18	194	1	1	1	118.44	88.42
18	195	0	1	0	43.38	88.42
18	196	1	1	1	103.43	88.42
18	197	0	1	0	73.41	88.42
18	198	1	1	1	133.45	88.42
18	199	0	1	0	43.38	88.42
18	200	1	1	1	148.46	88.42
18	201	1	1	1	88.42	88.42
18	202	1	1	1	88.42	88.42
18	203	0	0	1	73.41	88.42
18	204	0	1	0	88.42	88.42
18	205	0	0	1	88.42	88.42
18	206	1	1	1	133.45	88.42
18	207	0	1	0	28.37	88.42
18	208	0	1	0	28.37	88.42
18	209	0	0	1	88.42	88.42
18	210	1	0	0	103.43	88.42
18	211	1	1	1	103.43	88.42
18	212	1	1	1	118.44	88.42
18	213	0	1	0	73.41	88.42
18	214	0	1	0	28.37	88.42
18	215	1	1	1	118.44	88.42
18	216	1	0	0	118.44	88.42
18	217	0	1	0	58.39	88.42
18	218	0	1	0	43.38	88.42
18	219	0	1	0	43.38	88.42
18	220	1	0	0	88.42	88.42
18	221	1	1	1	133.45	88.42
18	222	1	1	1	118.44	88.42
18	223	0	1	0	43.38	88.42
18	224	0	1	0	58.39	88.42
18	225	0	1	0	43.38	88.42
18	226	1	1	1	118.44	88.42
18	227	0	1	0	43.38	88.42
18	228	0	1	0	43.38	88.42
18	229	0	0	1	73.41	88.42
18	230	1	1	1	118.44	88.42
18	231	1	1	1	148.46	88.42
18	232	0	1	0	58.39	88.42
18	233	1	1	1	103.43	88.42
18	234	0	1	0	43.38	88.42
18	235	1	1	1	118.44	88.42
18	236	1	0	0	133.45	88.42
18	237	1	0	0	103.43	88.42
18	238	0	1	0	58.39	88.42
18	239	1	1	1	103.43	88.42
18	240	1	1	1	88.42	88.42
18	241	1	1	1	118.44	88.42
18	242	0	1	0	43.38	88.42
18	243	0	1	0	28.37	88.42
18	244	1	1	1	118.44	88.42
18	245	1	0	0	88.42	88.42
18	246	1	1	1	133.45	88.42
18	247	0	1	0	43.38	88.42
18	248	0	1	0	58.39	88.42
18	249	1	0	0	88.42	88.42
18	250	1	1	1	133.45	88.42
18	251	1	1	1	148.46	88.42
18	252	0	1	0	58.39	88.42
18	253	1	1	1	148.46	88.42
18	254	0	1	0	73.41	88.42
18	255	0	0	1	88.42	88.42
18	256	1	1	1	118.44	88.42
18	257	0	0	1	88.42	88.42
18	258	0	1	0	28.37	88.42
18	259	1	1	1	118.44	88.42
18	260	1	1	1	133.45	88.42
18	261	1	0	0	148.46	88.42
18	262	1	0	0	103.43	88.42
18	263	0	1	0	28.37	88.42
18	264	1	1	1	133.45	88.42
18	265	0	1	0	58.39	88.42
18	266	1	1	1	103.43	88.42
18	267	0	0	1	43.38	88.42
18	268	1	1	1	133.45	88.42
18	269	0	1	0	73.41	88.42
18	270	0	1	0	73.41	88.42
18	271	1	1	1	133.45	88.42
18	272	0	1	0	58.39	88.42
18	273	1	1	1	103.43	88.42
18	274	1	0	0	88.42	88.42
18	275	1	1	1	103.43	88.42
18	276	0	1	0	28.37	88.42
18	277	1	1	1	148.46	88.42
18	278	1	0	0	103.43	88.42
18	279	1	0	0	88.42	88.42
18	280	0	1	0	58.39	88.42
18	281	0	0	1	58.39	88.42
18	282	1	1	1	133.45	88.42
18	283	0	1	0	28.37	88.42
18	284	1	1	1	118.44	88.42
18	285	0	1	0	28.37	88.42
18	286	1	1	1	133.45	88.42
18	287	0	1	0	73.41	88.42
18	288	1	1	1	118.44	88.42
18	289	0	1	0	58.39	88.42
18	290	1	1	1	88.42	88.42
18	291	0	1	0	43.38	88.42
18	292	1	1	1	118.44	88.42
18	293	1	1	1	118.44	88.42
18	294	0	1	0	43.38	88.42
18	295	0	1	0	73.41	88.42
18	296	0	0	1	58.39	88.42
18	297	1	1	1	88.42	88.42
18	298	0	1	0	58.39	88.42
18	299	1	1	1	118.44	88.42
18	300	1	1	1	118.44	88.42
18	301	0	1	0	28.37	88.42
18	302	1	0	0	133.45	88.42
18	303	1	0	0	88.42	88.42
18	304	1	1	1	103.43	88.42
18	305	0	1	0	58.39	88.42
18	306	1	1	1	103.43	88.42
18	307	1	1	1	118.44	88.42
18	308	1	1	1	103.43	88.42
18	309	0	1	0	88.42	88.42
18	310	1	1	1	118.44	88.42
18	311	0	1	0	28.37	88.42
18	312	0	0	1	88.42	88.42
18	313	1	1	1	88.42	88.42
[truncated: 18,256 more rows]
